# Supplementary material for: 2-(4-Chloro­phen­yl)-6-meth­oxy­chroman-4-one
Source: Acta Crystallogr Sect E Struct Rep Online. 2010 Sep 11;66(Pt 10):o2546–7. doi: 10.1107/S1600536810035816 (PMC2983332; doi:10.1107/S1600536810035816)
Supplement: Supplementary file 1 [file e-66-o2546-sup1.cif]

##############################################################################
###                                                                        ###
###        Electronic paper (Acta Crystallographica Section E)             ###
###                                                                        ###
##############################################################################
#                                                                            #
# This CIF contains the data in a paper accepted for publication in Acta     #
# Crystallographica Section E. It conforms to the requirements of Notes      #
# for Authors for Section E, and has been peer reviewed under the auspices   #
# of the IUCr Commission on Journals.                                        #
#                                                                            #
# Full details of the Crystallographic Information File format               #
# are given in the paper "The Crystallographic Information File (CIF):       #
# a New Standard Archive File for Crystallography" by S. R. Hall, F. H.      #
# Allen and I. D. Brown [Acta Cryst. (1991), A47, 655-685].                  #
#                                                                            #
# The current version of the core CIF dictionary is obtainable from          #
# ftp://ftp.iucr.org/pub/cif_core.dic. The current version number is 2.4.    #
#                                                                            #
# Software is freely available for graphical display of the structure(s) in  #
# this CIF.  For information consult the CIF home page http://www.iucr.org/  #
# cif/home.html                                                              #
#                                                                            #
# This file may be used for bona fide research purposes within the           #
# scientific community so long as proper attribution is given to the journal # 
# article from which it was obtained.                                        #
#                                                                            #
##############################################################################
                                             
data_global
_audit_creation_method     SHELXL-97
_journal_date_recd_electronic     2010-08-17
_journal_date_accepted     2010-09-06
_journal_name_full     'Acta Crystallographica, Section E'
_journal_year     2010
_journal_volume     66
_journal_issue     10
_journal_page_first     o2546
_journal_page_last     o2547
_journal_paper_category     QO
_journal_coeditor_code     CV2754
_publ_contact_author_name     'Jasinski, Jerry P.'
_publ_contact_author_address
;
Department of Chemistry
Keene State College
229 Main Street
Keene, New Hampshire 03435, USA
;
_publ_contact_author_email     jjasinski@keene.edu
_publ_contact_author_fax     ?
_publ_contact_author_phone     '603 358-2563'
_publ_section_title
;
2-(4-Chlorophenyl)-6-methoxychroman-4-one
;
loop_
    _publ_author_name
    _publ_author_address
    'Jasinski, Jerry P.'
;
Department of Chemistry
Keene State College
229 Main Street
Keene, NH 03435-2001, USA
;
    'Pek, Albert E.'
;
Department of Chemistry
Keene State College
229 Main Street
Keene, NH 03435-2001, USA
;
    'Narayana, B.'
;
Department of Studies in Chemistry
Mangalore University
Mangalagangotri, Mysore 570 006 India
;
    'Yathirajan, H. S.'
;
Department of Studies in Chemistry
University of Mysore
Manasagangotri, Mysore 570 006, India
;
    'Nayak, Prakash S.'
;
Department of Studies in Chemistry
Mangalore University
Mangalagangotri, Mysore 570 006 India
;
data_I
_chemical_name_systematic
;
2-(4-Chlorophenyl)-6-methoxychroman-4-one
;
_chemical_name_common     ?
_chemical_formula_moiety     'C16 H13 Cl O3'
_chemical_formula_sum     'C16 H13 Cl O3'
_chemical_formula_iupac     'C16 H13 Cl O3'
_chemical_formula_weight     288.71
_chemical_melting_point     ?
_symmetry_cell_setting     triclinic
_symmetry_space_group_name_H-M     'P -1'
_symmetry_space_group_name_Hall     '-P 1'
loop_
    _symmetry_equiv_pos_as_xyz
    'x, y, z'
    '-x, -y, -z'
_cell_length_a     5.0188(3)
_cell_length_b     12.0138(7)
_cell_length_c     12.3708(7)
_cell_angle_alpha     108.035(5)
_cell_angle_beta     98.379(4)
_cell_angle_gamma     91.820(5)
_cell_volume     699.33(7)
_cell_formula_units_Z     2
_cell_measurement_reflns_used     2808
_cell_measurement_theta_min     4.4902
_cell_measurement_theta_max     74.1673
_cell_measurement_temperature     293(2)
_exptl_crystal_description     block
_exptl_crystal_colour     colourless
_exptl_crystal_size_max     .40
_exptl_crystal_size_mid     .35
_exptl_crystal_size_min     .20
_exptl_crystal_density_diffrn     1.371
_exptl_crystal_density_meas     ?
_exptl_crystal_density_method     'not measured'
_exptl_crystal_F_000     300
_exptl_absorpt_coefficient_mu     2.459
_exptl_absorpt_correction_type     multi-scan
_exptl_absorpt_process_details
;
(CrysAlis RED; Oxford Diffraction, 2007)
;
_exptl_absorpt_correction_T_min     0.58961
_exptl_absorpt_correction_T_max     1.00000
_exptl_special_details
;
;
_diffrn_ambient_temperature     293(2)
_diffrn_radiation_type     CuK\a
_diffrn_radiation_wavelength     1.54178
_diffrn_radiation_source     'Enhance (Cu) X-ray Source'
_diffrn_radiation_monochromator     'graphite'
_diffrn_measurement_device_type
                  'Oxford Diffraction Xcalibur with a Ruby (Gemini Cu) detector'
_diffrn_measurement_method     '\w scans'
_diffrn_detector_area_resol_mean     10.5081
_diffrn_reflns_number     4431
_diffrn_reflns_av_R_equivalents     0.0178
_diffrn_reflns_av_sigmaI/netI     0.0167
_diffrn_reflns_theta_min     4.49
_diffrn_reflns_theta_max     74.33
_diffrn_reflns_theta_full     67.50
_diffrn_measured_fraction_theta_max     0.957
_diffrn_measured_fraction_theta_full     0.996
_diffrn_reflns_limit_h_min     -6
_diffrn_reflns_limit_h_max     5
_diffrn_reflns_limit_k_min     -14
_diffrn_reflns_limit_k_max     14
_diffrn_reflns_limit_l_min     -13
_diffrn_reflns_limit_l_max     15
_diffrn_standards_number     0
_diffrn_standards_interval_count     ?
_diffrn_standards_interval_time     ?
_diffrn_standards_decay_%     ?
_refine_special_details
;
Refinement of <i>F</i>^2^ against ALL reflections. The weighted <i>R</i>-factor
<i>wR</i> and goodness of fit <i>S</i> are based on <i>F</i>^2^, conventional
<i>R</i>-factors <i>R</i> are based on <i>F</i>, with <i>F</i> set to zero for
negative <i>F</i>^2^. The threshold expression of <i>F</i>^2^ >
\s(<i>F</i>^2^) is used only for calculating <i>R</i>-factors(gt) <i>etc</i>.
and is not relevant to the choice of reflections for refinement.
<i>R</i>-factors based on <i>F</i>^2^ are statistically about twice as large
as those based on <i>F</i>, and <i>R</i>- factors based on ALL data will be
even larger.
;
_reflns_number_total     2733
_reflns_number_gt     2318
_reflns_threshold_expression     I>2sigma(I)
_refine_ls_structure_factor_coef     Fsqd
_refine_ls_matrix_type     full
_refine_ls_R_factor_all     0.0557
_refine_ls_R_factor_gt     0.0489
_refine_ls_wR_factor_gt     0.1434
_refine_ls_wR_factor_ref     0.1556
_refine_ls_goodness_of_fit_ref     1.622
_refine_ls_restrained_S_all     1.622
_refine_ls_number_reflns     2733
_refine_ls_number_parameters     183
_refine_ls_number_restraints     0
_refine_ls_hydrogen_treatment     constr
_refine_ls_weighting_scheme     calc
_refine_ls_weighting_details
                 'calc w=1/[\s^2^(Fo^2^)+(0.0720P)^2^] where P=(Fo^2^+2Fc^2^)/3'
_atom_sites_solution_hydrogens     geom
_atom_sites_solution_primary     direct
_atom_sites_solution_secondary     difmap
_refine_ls_shift/su_max     0.000
_refine_ls_shift/su_mean     0.000
_refine_diff_density_max     0.169
_refine_diff_density_min     -0.389
_refine_ls_extinction_method     none
_refine_ls_extinction_coef     ?
loop_
    _atom_type_symbol
    _atom_type_description
    _atom_type_scat_dispersion_real
    _atom_type_scat_dispersion_imag
    _atom_type_scat_source
    'C' 'C' 0.0181 0.0091
                         'International Tables Vol C Tables 4.2.6.8 and 6.1.1.4'
    'H' 'H' 0.0000 0.0000
                         'International Tables Vol C Tables 4.2.6.8 and 6.1.1.4'
    'O' 'O' 0.0492 0.0322
                         'International Tables Vol C Tables 4.2.6.8 and 6.1.1.4'
    'Cl' 'Cl' 0.3639 0.7018
                         'International Tables Vol C Tables 4.2.6.8 and 6.1.1.4'
_computing_data_collection     '<i>CrysAlis Pro</i> (Oxford Diffraction, 2007)'
_computing_cell_refinement     '<i>CrysAlis RED</i> (Oxford Diffraction, 2007)'
_computing_data_reduction     '<i>CrysAlis RED</i> (Oxford Diffraction, 2007)'
_computing_structure_solution     '<i>SHELXS97</i> (Sheldrick, 2008)'
_computing_structure_refinement     '<i>SHELXL97</i> (Sheldrick, 2008)'
_computing_molecular_graphics     '<i>SHELXTL</i> (Sheldrick, 2008)'
_computing_publication_material     '<i>PLATON</i> (Spek, 2009)'
loop_
    _atom_site_type_symbol
    _atom_site_label
    _atom_site_fract_x
    _atom_site_fract_y
    _atom_site_fract_z
    _atom_site_U_iso_or_equiv
    _atom_site_adp_type
    _atom_site_calc_flag
    _atom_site_refinement_flags
    _atom_site_occupancy
    _atom_site_disorder_assembly
    _atom_site_disorder_group
    Cl Cl1 1.44159(18) 1.09772(6) 1.41015(7) 0.1128(4) Uani d . 1 . .
    C C15 0.1890(4) 0.52826(16) 0.74092(15) 0.0510(4) Uani d . 1 . .
    H H14 0.1871 0.4469 0.7205 0.061 Uiso calc R 1 . .
    C C10 0.3876(3) 0.59907(15) 0.82937(14) 0.0445(4) Uani d . 1 . .
    C C11 0.3896(3) 0.72078(15) 0.85979(14) 0.0457(4) Uani d . 1 . .
    C C5 0.8624(4) 0.83325(15) 1.12894(15) 0.0486(4) Uani d . 1 . .
    C C4 1.0438(4) 0.90581(17) 1.10279(18) 0.0588(5) Uani d . 1 . .
    H H4 1.0451 0.9004 1.0262 0.071 Uiso calc R 1 . .
    C C3 1.2237(5) 0.98652(19) 1.1888(2) 0.0698(6) Uani d . 1 . .
    H H3 1.3442 1.0356 1.1706 0.084 Uiso calc R 1 . .
    C C2 1.2221(5) 0.99320(18) 1.3011(2) 0.0703(6) Uani d . 1 . .
    C C6 0.8664(5) 0.8411(2) 1.24293(19) 0.0714(6) Uani d . 1 . .
    H H6 0.7459 0.7924 1.2617 0.098(9) Uiso calc R 1 . .
    C C1 1.0475(6) 0.9205(2) 1.3295(2) 0.0830(7) Uani d . 1 . .
    H H1 1.0510 0.9247 1.4061 0.100 Uiso calc R 1 . .
    C C12 0.1994(4) 0.77156(17) 0.79994(16) 0.0547(4) Uani d . 1 . .
    H H11 0.2034 0.8528 0.8183 0.066 Uiso calc R 1 . .
    C C14 -0.0029(4) 0.57890(18) 0.68435(16) 0.0564(5) Uani d . 1 . .
    C C13 0.0067(4) 0.70101(19) 0.71392(17) 0.0610(5) Uani d . 1 . .
    H H12 -0.1204 0.7352 0.6744 0.073 Uiso calc R 1 . .
    C C7 0.6684(3) 0.74364(14) 1.03660(15) 0.0454(4) Uani d . 1 . .
    H H7 0.5149 0.7247 1.0703 0.055 Uiso calc R 1 . .
    C C9 0.5995(3) 0.54557(14) 0.88808(15) 0.0453(4) Uani d . 1 . .
    C C8 0.7957(3) 0.63138(15) 0.98271(15) 0.0483(4) Uani d . 1 . .
    H H8B 0.8568 0.5958 1.0415 0.058 Uiso calc R 1 . .
    H H8A 0.9521 0.6497 0.9517 0.058 Uiso calc R 1 . .
    O O1 0.5707(2) 0.79532(10) 0.94837(11) 0.0500(3) Uani d . 1 . .
    O O2 0.6175(3) 0.43987(11) 0.86011(12) 0.0597(4) Uani d . 1 . .
    O O3 -0.2094(3) 0.51981(15) 0.59887(13) 0.0759(5) Uani d . 1 . .
    C C16 -0.2392(5) 0.3957(2) 0.5693(2) 0.0841(7) Uani d . 1 . .
    H H15A -0.0793 0.3635 0.5425 0.126 Uiso calc R 1 . .
    H H15B -0.3924 0.3652 0.5094 0.126 Uiso calc R 1 . .
    H H15C -0.2661 0.3745 0.6358 0.126 Uiso calc R 1 . .
loop_
    _atom_site_aniso_label
    _atom_site_aniso_U_11
    _atom_site_aniso_U_22
    _atom_site_aniso_U_33
    _atom_site_aniso_U_12
    _atom_site_aniso_U_13
    _atom_site_aniso_U_23
    Cl1 0.1341(7) 0.0652(4) 0.1049(5) -0.0140(4) -0.0625(5) 0.0169(3)
    C15 0.0503(10) 0.0501(9) 0.0500(9) 0.0020(7) 0.0083(8) 0.0124(8)
    C10 0.0406(8) 0.0485(9) 0.0462(9) 0.0040(7) 0.0085(7) 0.0170(7)
    C11 0.0419(8) 0.0491(9) 0.0480(9) 0.0028(7) 0.0056(7) 0.0192(7)
    C5 0.0470(9) 0.0455(9) 0.0520(9) 0.0090(7) 0.0023(7) 0.0157(7)
    C4 0.0606(11) 0.0546(11) 0.0586(11) -0.0020(9) 0.0036(9) 0.0181(9)
    C3 0.0647(13) 0.0559(11) 0.0834(15) -0.0077(9) -0.0067(11) 0.0239(10)
    C2 0.0761(14) 0.0470(10) 0.0716(13) 0.0032(9) -0.0259(11) 0.0129(9)
    C6 0.0796(15) 0.0738(14) 0.0572(12) -0.0087(11) 0.0004(10) 0.0222(10)
    C1 0.1029(19) 0.0826(16) 0.0531(12) -0.0017(14) -0.0109(12) 0.0182(11)
    C12 0.0571(11) 0.0532(10) 0.0569(10) 0.0092(8) 0.0031(8) 0.0242(8)
    C14 0.0500(10) 0.0679(12) 0.0459(9) 0.0011(8) 0.0007(7) 0.0139(8)
    C13 0.0573(11) 0.0707(12) 0.0551(10) 0.0127(9) -0.0032(9) 0.0251(9)
    C7 0.0432(9) 0.0458(9) 0.0496(9) 0.0051(7) 0.0050(7) 0.0194(7)
    C9 0.0425(9) 0.0446(9) 0.0515(9) 0.0056(7) 0.0108(7) 0.0175(7)
    C8 0.0414(9) 0.0490(9) 0.0555(10) 0.0071(7) 0.0040(7) 0.0195(8)
    O1 0.0508(7) 0.0434(6) 0.0553(7) 0.0009(5) -0.0033(5) 0.0206(5)
    O2 0.0647(8) 0.0437(7) 0.0688(8) 0.0083(6) 0.0041(6) 0.0182(6)
    O3 0.0662(9) 0.0812(11) 0.0629(9) -0.0018(7) -0.0170(7) 0.0113(8)
    C16 0.0807(16) 0.0814(16) 0.0677(14) -0.0132(13) -0.0115(12) 0.0041(12)
_geom_special_details
;
All e.s.d.'s (except the e.s.d. in the dihedral angle between two l.s. planes)
are estimated using the full covariance matrix. The cell e.s.d.'s are taken
into account individually in the estimation of e.s.d.'s in distances, angles
and torsion angles; correlations between e.s.d.'s in cell parameters are only
used when they are defined by crystal symmetry. An approximate (isotropic)
treatment of cell e.s.d.'s is used for estimating e.s.d.'s involving l.s.
planes.
;
loop_
    _geom_bond_atom_site_label_1
    _geom_bond_atom_site_label_2
    _geom_bond_site_symmetry_2
    _geom_bond_distance
    _geom_bond_publ_flag
    Cl1 C2 . 1.744(2) ?
    C15 C14 . 1.376(3) ?
    C15 C10 . 1.402(2) ?
    C15 H14 . 0.9300 ?
    C10 C11 . 1.392(2) ?
    C10 C9 . 1.476(2) ?
    C11 O1 . 1.371(2) ?
    C11 C12 . 1.393(2) ?
    C5 C6 . 1.381(3) ?
    C5 C4 . 1.380(3) ?
    C5 C7 . 1.503(2) ?
    C4 C3 . 1.383(3) ?
    C4 H4 . 0.9300 ?
    C3 C2 . 1.367(4) ?
    C3 H3 . 0.9300 ?
    C2 C1 . 1.373(4) ?
    C6 C1 . 1.383(3) ?
    C6 H6 . 0.9300 ?
    C1 H1 . 0.9300 ?
    C12 C13 . 1.370(3) ?
    C12 H11 . 0.9300 ?
    C14 O3 . 1.366(2) ?
    C14 C13 . 1.395(3) ?
    C13 H12 . 0.9300 ?
    C7 O1 . 1.449(2) ?
    C7 C8 . 1.515(2) ?
    C7 H7 . 0.9800 ?
    C9 O2 . 1.219(2) ?
    C9 C8 . 1.502(2) ?
    C8 H8B . 0.9700 ?
    C8 H8A . 0.9700 ?
    O3 C16 . 1.418(3) ?
    C16 H15A . 0.9600 ?
    C16 H15B . 0.9600 ?
    C16 H15C . 0.9600 ?
loop_
    _geom_angle_atom_site_label_1
    _geom_angle_atom_site_label_2
    _geom_angle_atom_site_label_3
    _geom_angle_site_symmetry_1
    _geom_angle_site_symmetry_3
    _geom_angle
    _geom_angle_publ_flag
    C14 C15 C10 . . 120.12(17) ?
    C14 C15 H14 . . 119.9 ?
    C10 C15 H14 . . 119.9 ?
    C11 C10 C15 . . 119.75(16) ?
    C11 C10 C9 . . 119.71(15) ?
    C15 C10 C9 . . 120.51(15) ?
    O1 C11 C10 . . 122.90(15) ?
    O1 C11 C12 . . 117.23(15) ?
    C10 C11 C12 . . 119.86(16) ?
    C6 C5 C4 . . 118.74(19) ?
    C6 C5 C7 . . 119.48(18) ?
    C4 C5 C7 . . 121.74(16) ?
    C5 C4 C3 . . 120.9(2) ?
    C5 C4 H4 . . 119.5 ?
    C3 C4 H4 . . 119.5 ?
    C2 C3 C4 . . 119.2(2) ?
    C2 C3 H3 . . 120.4 ?
    C4 C3 H3 . . 120.4 ?
    C3 C2 C1 . . 121.2(2) ?
    C3 C2 Cl1 . . 119.3(2) ?
    C1 C2 Cl1 . . 119.45(19) ?
    C5 C6 C1 . . 120.8(2) ?
    C5 C6 H6 . . 119.6 ?
    C1 C6 H6 . . 119.6 ?
    C2 C1 C6 . . 119.1(2) ?
    C2 C1 H1 . . 120.4 ?
    C6 C1 H1 . . 120.4 ?
    C13 C12 C11 . . 119.55(18) ?
    C13 C12 H11 . . 120.2 ?
    C11 C12 H11 . . 120.2 ?
    C15 C14 O3 . . 125.69(19) ?
    C15 C14 C13 . . 119.31(17) ?
    O3 C14 C13 . . 115.00(18) ?
    C12 C13 C14 . . 121.37(17) ?
    C12 C13 H12 . . 119.3 ?
    C14 C13 H12 . . 119.3 ?
    O1 C7 C5 . . 108.13(13) ?
    O1 C7 C8 . . 109.43(14) ?
    C5 C7 C8 . . 112.84(14) ?
    O1 C7 H7 . . 108.8 ?
    C5 C7 H7 . . 108.8 ?
    C8 C7 H7 . . 108.8 ?
    O2 C9 C10 . . 122.50(16) ?
    O2 C9 C8 . . 122.51(16) ?
    C10 C9 C8 . . 114.97(14) ?
    C7 C8 C9 . . 111.46(14) ?
    C7 C8 H8B . . 109.3 ?
    C9 C8 H8B . . 109.3 ?
    C7 C8 H8A . . 109.3 ?
    C9 C8 H8A . . 109.3 ?
    H8B C8 H8A . . 108.0 ?
    C11 O1 C7 . . 112.96(12) ?
    C14 O3 C16 . . 117.73(18) ?
    O3 C16 H15A . . 109.5 ?
    O3 C16 H15B . . 109.5 ?
    H15A C16 H15B . . 109.5 ?
    O3 C16 H15C . . 109.5 ?
    H15A C16 H15C . . 109.5 ?
    H15B C16 H15C . . 109.5 ?
loop_
    _geom_torsion_atom_site_label_1
    _geom_torsion_atom_site_label_2
    _geom_torsion_atom_site_label_3
    _geom_torsion_atom_site_label_4
    _geom_torsion_site_symmetry_1
    _geom_torsion_site_symmetry_2
    _geom_torsion_site_symmetry_3
    _geom_torsion_site_symmetry_4
    _geom_torsion
    _geom_torsion_publ_flag
    C14 C15 C10 C11 . . . . 0.1(3) ?
    C14 C15 C10 C9 . . . . -178.06(16) ?
    C15 C10 C11 O1 . . . . 177.30(15) ?
    C9 C10 C11 O1 . . . . -4.6(2) ?
    C15 C10 C11 C12 . . . . -1.9(3) ?
    C9 C10 C11 C12 . . . . 176.21(15) ?
    C6 C5 C4 C3 . . . . -1.1(3) ?
    C7 C5 C4 C3 . . . . -178.99(18) ?
    C5 C4 C3 C2 . . . . 0.6(3) ?
    C4 C3 C2 C1 . . . . 0.7(4) ?
    C4 C3 C2 Cl1 . . . . -178.13(16) ?
    C4 C5 C6 C1 . . . . 0.4(3) ?
    C7 C5 C6 C1 . . . . 178.3(2) ?
    C3 C2 C1 C6 . . . . -1.4(4) ?
    Cl1 C2 C1 C6 . . . . 177.40(19) ?
    C5 C6 C1 C2 . . . . 0.9(4) ?
    O1 C11 C12 C13 . . . . -177.23(17) ?
    C10 C11 C12 C13 . . . . 2.0(3) ?
    C10 C15 C14 O3 . . . . -178.47(18) ?
    C10 C15 C14 C13 . . . . 1.6(3) ?
    C11 C12 C13 C14 . . . . -0.3(3) ?
    C15 C14 C13 C12 . . . . -1.5(3) ?
    O3 C14 C13 C12 . . . . 178.56(19) ?
    C6 C5 C7 O1 . . . . 142.77(18) ?
    C4 C5 C7 O1 . . . . -39.4(2) ?
    C6 C5 C7 C8 . . . . -96.0(2) ?
    C4 C5 C7 C8 . . . . 81.8(2) ?
    C11 C10 C9 O2 . . . . -175.33(17) ?
    C15 C10 C9 O2 . . . . 2.8(3) ?
    C11 C10 C9 C8 . . . . 3.1(2) ?
    C15 C10 C9 C8 . . . . -178.80(15) ?
    O1 C7 C8 C9 . . . . -57.54(18) ?
    C5 C7 C8 C9 . . . . -177.98(14) ?
    O2 C9 C8 C7 . . . . -154.04(17) ?
    C10 C9 C8 C7 . . . . 27.6(2) ?
    C10 C11 O1 C7 . . . . -26.7(2) ?
    C12 C11 O1 C7 . . . . 152.50(16) ?
    C5 C7 O1 C11 . . . . -179.56(13) ?
    C8 C7 O1 C11 . . . . 57.17(18) ?
    C15 C14 O3 C16 . . . . 3.6(3) ?
    C13 C14 O3 C16 . . . . -176.6(2) ?
loop_
    _geom_hbond_atom_site_label_D
    _geom_hbond_atom_site_label_H
    _geom_hbond_atom_site_label_A
    _geom_hbond_site_symmetry_A
    _geom_hbond_distance_DH
    _geom_hbond_distance_HA
    _geom_hbond_distance_DA
    _geom_hbond_angle_DHA
    C7 H7 O2 2_667 0.98 2.50 3.260(2) 134.7
    C8 H8B Cg1 1_655 0.97 2.69 3.5709(18) 151
