# Supplementary material for: 2-(4-Chloro­phen­yl)-6-meth­oxy­chroman-4-one
Source: Acta Crystallogr Sect E Struct Rep Online. 2010 Sep 11;66(Pt 10):o2546–7. doi: 10.1107/S1600536810035816 (PMC2983332; doi:10.1107/S1600536810035816)
Supplement: Supplementary file 2 [file e-66-o2546-Isup2.hkl]

# 
# h,k,l, Fc-squared, Fo-squared, sigma(Fo-squared) and status flag 
# 
data_I
_shelx_title ' hsy872 in P-1' 
_shelx_refln_list_code          4 
_shelx_F_calc_maximum       71.68 
_exptl_crystal_F_000       300.00 
_reflns_d_resolution_high  0.8007 
 
loop_ 
 _symmetry_equiv_pos_as_xyz 
 'x, y, z' 
 '-x, -y, -z' 
 
_cell_length_a     5.0188 
_cell_length_b    12.0138 
_cell_length_c    12.3708 
_cell_angle_alpha 108.035 
_cell_angle_beta   98.379 
_cell_angle_gamma  91.820 
 
_shelx_F_squared_multiplier     1.000 
 
loop_ 
 _refln_index_h 
 _refln_index_k 
 _refln_index_l 
 _refln_F_squared_calc 
 _refln_F_squared_meas 
 _refln_F_squared_sigma 
 _refln_observed_status 
   1   0   0       17.08       16.77      0.32 o 
   2   0   0        1.50        0.86      0.10 o 
   3   0   0       17.65       20.92      0.62 o 
   4   0   0        2.62        2.25      0.28 o 
   5   0   0      190.75      179.76      3.79 o 
  -5   1   0       64.23       64.53      2.09 o 
  -4   1   0        0.14       -0.02      0.35 o 
  -3   1   0        0.10        1.40      0.53 o 
  -2   1   0      218.02      217.38      1.28 o 
  -1   1   0      190.34      195.17      0.73 o 
   1   1   0       24.09       22.23      0.72 o 
   2   1   0      353.57      335.06      2.78 o 
   3   1   0      145.64      150.59      1.64 o 
   4   1   0       38.85       43.80      0.90 o 
   5   1   0       34.01       37.65      1.41 o 
  -6   2   0        9.24       11.46      0.46 o 
  -5   2   0        1.88        1.50      0.31 o 
  -4   2   0        1.66        1.21      0.30 o 
  -3   2   0      102.11      110.13      1.90 o 
  -2   2   0     1342.68     1251.32      9.14 o 
  -1   2   0      766.17      731.87      2.78 o 
   0   2   0     1053.11      820.68      2.23 o 
   1   2   0      334.48      359.40      1.73 o 
   2   2   0      184.57      202.01      2.27 o 
   3   2   0      302.28      315.06      8.70 o 
   4   2   0      108.91      118.93      1.38 o 
   5   2   0       33.18       30.14      1.75 o 
  -6   3   0        0.09       -0.04      0.34 o 
  -5   3   0        0.34        0.88      0.42 o 
  -4   3   0        0.07        0.29      0.42 o 
  -3   3   0       47.48       55.82      1.18 o 
  -2   3   0        0.92        0.25      0.25 o 
  -1   3   0        0.42        0.38      0.21 o 
   0   3   0      561.26      480.61      2.11 o 
   1   3   0      271.37      281.76      2.25 o 
   2   3   0       39.91       42.68      4.32 o 
   3   3   0      109.79      110.17      2.27 o 
   4   3   0      176.67      176.24      1.55 o 
   5   3   0        0.02        0.38      0.38 o 
  -5   4   0        0.20        0.46      0.46 o 
  -4   4   0        0.07        0.25      0.46 o 
  -3   4   0       47.18       49.59      1.22 o 
  -2   4   0     1107.51     1004.41      4.93 o 
  -1   4   0       73.03       68.97      1.14 o 
   0   4   0        1.53        1.39      0.17 o 
   1   4   0        0.49        1.43      0.29 o 
   2   4   0       58.94       62.89      1.04 o 
   3   4   0       20.06       19.84      1.10 o 
   4   4   0        1.61        1.39      0.30 o 
   5   4   0       10.76       11.80      0.63 o 
  -5   5   0        7.64        7.54      0.59 o 
  -4   5   0        7.95        6.57      0.55 o 
  -3   5   0       31.95       25.83      0.97 o 
  -2   5   0      857.12      769.83      4.72 o 
  -1   5   0      202.33      217.26      2.19 o 
   0   5   0        1.97        1.43      0.29 o 
   1   5   0      181.77      181.99      3.60 o 
   2   5   0       42.39       35.81      0.88 o 
   3   5   0        2.51        3.63      0.46 o 
   4   5   0       13.70       14.93      1.24 o 
   5   5   0        0.35        0.59      0.29 o 
  -5   6   0        1.82        1.52      0.38 o 
  -4   6   0        0.79        1.35      0.46 o 
  -3   6   0       78.62       70.19      1.09 o 
  -2   6   0      386.08      355.24      3.50 o 
  -1   6   0      186.80      182.59      2.23 o 
   0   6   0      416.21      406.30      2.99 o 
   1   6   0      396.76      400.30     10.91 o 
   2   6   0      251.95      241.73      2.35 o 
   3   6   0      210.59      204.53      1.95 o 
   4   6   0        0.74        0.52      0.25 o 
   5   6   0        0.97        0.63      0.29 o 
  -5   7   0        1.87        2.23      0.42 o 
  -4   7   0       19.27       17.91      0.72 o 
  -3   7   0      128.94      122.41      1.32 o 
  -2   7   0       20.22       18.66      0.88 o 
  -1   7   0       12.14       12.39      0.67 o 
   0   7   0        9.96       13.40      0.63 o 
   1   7   0        0.30        1.55      1.12 o 
   2   7   0       63.24       63.84      1.00 o 
   3   7   0       15.17       15.28      0.41 o 
   4   7   0        8.74        9.39      0.31 o 
  -5   8   0        5.67        6.61      0.46 o 
  -4   8   0       48.34       47.08      2.23 o 
  -3   8   0       76.94       74.07      1.58 o 
  -2   8   0        7.32        6.70      0.39 o 
  -1   8   0       22.26       22.88      0.97 o 
   0   8   0        3.59        4.84      0.55 o 
   1   8   0       48.99       48.27      0.77 o 
   2   8   0      737.97      690.28      2.79 o 
   3   8   0        0.37        0.54      0.25 o 
   4   8   0        6.29        7.92      0.55 o 
  -5   9   0        0.29       -0.29      0.29 o 
  -4   9   0       25.66       22.80      0.63 o 
  -3   9   0        0.48        0.02      0.29 o 
  -2   9   0        9.54        8.39      0.41 o 
  -1   9   0       31.77       34.67      0.51 o 
   0   9   0       54.66       56.44      0.76 o 
   1   9   0       88.95       85.55      2.02 o 
   2   9   0        5.31        5.49      0.40 o 
   3   9   0        0.03       -0.11      0.29 o 
   4   9   0        2.15        1.69      0.34 o 
  -4  10   0       29.55       31.43      0.78 o 
  -3  10   0        4.48        3.37      0.46 o 
  -2  10   0        8.87        7.16      0.59 o 
  -1  10   0       80.53       77.78      3.58 o 
   0  10   0       85.11       77.63      1.04 o 
   1  10   0        5.03        5.50      0.34 o 
   2  10   0       46.97       48.87      3.37 o 
   3  10   0        8.16        8.26      0.51 o 
  -4  11   0        7.04        8.57      0.29 o 
  -3  11   0        1.46        1.52      0.38 o 
  -2  11   0        9.57        8.64      0.63 o 
  -1  11   0       40.86       34.13      1.75 o 
   0  11   0      127.27      132.67      1.37 o 
   1  11   0        3.89        2.46      0.31 o 
   2  11   0       32.03       35.22      0.97 o 
   3  11   0       10.04       10.62      0.46 o 
  -3  12   0        0.03        0.09      0.22 o 
  -2  12   0        0.82        0.76      0.24 o 
  -1  12   0       20.39       22.20      1.26 o 
   0  12   0        5.48        5.92      0.40 o 
   1  12   0        1.91        2.07      0.36 o 
   2  12   0        2.53        2.11      0.34 o 
  -2  13   0       14.12       17.41      0.41 o 
  -1  13   0        6.29        8.22      0.46 o 
   0  13   0        8.19        7.04      0.38 o 
   1  13   0        6.95        8.47      0.42 o 
  -1  14   0        0.51        1.10      0.25 o 
   0 -14   1        1.98        2.19      0.29 o 
   1 -14   1       14.89       14.83      0.51 o 
   2 -14   1        4.26        3.54      0.25 o 
  -2 -13   1        1.17        1.47      0.25 o 
  -1 -13   1        1.68        1.98      0.24 o 
   0 -13   1        0.44        0.80      0.27 o 
   1 -13   1        5.23        8.05      0.51 o 
   2 -13   1        4.78        4.17      0.34 o 
   3 -13   1        1.49        2.52      0.19 o 
  -3 -12   1        2.15        2.65      0.25 o 
  -2 -12   1        0.50        0.35      0.22 o 
  -1 -12   1        8.16        7.40      0.37 o 
   0 -12   1       48.80       44.48      0.91 o 
   1 -12   1        2.46        1.92      0.30 o 
   2 -12   1        3.63        4.58      0.40 o 
   3 -12   1        2.60        3.31      0.27 o 
  -3 -11   1        3.59        3.61      0.24 o 
  -2 -11   1        2.05        2.50      0.28 o 
  -1 -11   1       43.80       41.71      1.14 o 
   0 -11   1       96.96       91.51      1.79 o 
   1 -11   1       23.79       23.47      0.97 o 
   2 -11   1        0.13        0.44      0.28 o 
   3 -11   1        0.44        0.08      0.34 o 
   4 -11   1       11.64       11.42      0.31 o 
  -3 -10   1        1.67        1.42      0.27 o 
  -2 -10   1      100.03       95.59      2.44 o 
  -1 -10   1      240.84      238.28      2.61 o 
   0 -10   1       99.02       88.86      4.66 o 
   1 -10   1        4.62        2.86      0.42 o 
   2 -10   1        5.54        5.35      0.51 o 
   3 -10   1       11.75       10.99      0.46 o 
   4 -10   1        5.51        5.55      0.31 o 
  -4  -9   1        3.19        3.75      0.34 o 
  -3  -9   1       10.31       11.01      0.46 o 
  -2  -9   1       45.08       42.16      1.03 o 
  -1  -9   1      120.64      114.38      1.36 o 
   0  -9   1       15.80       12.82      0.48 o 
   1  -9   1        0.31        0.37      0.32 o 
   2  -9   1        4.11        3.64      0.31 o 
   3  -9   1       38.60       35.15      0.74 o 
   4  -9   1        4.52        3.30      0.28 o 
   5  -9   1        0.17        0.17      0.25 o 
  -4  -8   1        0.01       -0.04      0.38 o 
  -3  -8   1       67.84       64.52      1.50 o 
  -2  -8   1       48.16       51.57      0.72 o 
  -1  -8   1       61.24       64.35      1.64 o 
   0  -8   1      229.76      230.11      2.61 o 
   1  -8   1      186.21      167.17      2.49 o 
   2  -8   1        8.07        7.49      0.33 o 
   3  -8   1      229.50      211.98      4.87 o 
   4  -8   1       14.40       10.52      0.48 o 
   5  -8   1        1.64        0.97      0.29 o 
  -4  -7   1        0.17       -0.18      0.29 o 
  -3  -7   1      164.27      159.71      3.22 o 
  -2  -7   1        8.59       11.16      0.48 o 
  -1  -7   1       14.06       12.76      0.55 o 
   0  -7   1        2.79        2.19      0.38 o 
   1  -7   1       11.40        9.27      0.63 o 
   2  -7   1       22.79       16.60      0.88 o 
   3  -7   1      400.77      374.17      2.40 o 
   4  -7   1        4.87        6.65      1.07 o 
   5  -7   1        0.00        0.13      0.34 o 
  -5  -6   1       13.71       14.20      0.55 o 
  -4  -6   1        4.95        4.31      0.33 o 
  -3  -6   1      237.08      249.08      1.74 o 
  -2  -6   1       45.05       47.16      1.04 o 
  -1  -6   1      328.84      343.81     13.92 o 
   0  -6   1       70.51       86.03      1.35 o 
   1  -6   1       64.20       61.68      1.31 o 
   2  -6   1       34.06       29.87      1.10 o 
   3  -6   1       32.44       34.50      0.72 o 
   4  -6   1       10.47        8.43      0.63 o 
   5  -6   1        2.34        1.31      0.38 o 
  -5  -5   1       20.70       19.77      1.07 o 
  -4  -5   1       55.58       52.02      2.15 o 
  -3  -5   1      454.39      468.07      5.77 o 
  -2  -5   1       82.18       81.12      1.79 o 
  -1  -5   1        1.14        1.30      0.15 o 
   0  -5   1     1956.28     1658.05      5.18 o 
   1  -5   1      575.67      500.20      3.33 o 
   2  -5   1       11.37       15.67      0.76 o 
   3  -5   1       41.75       41.24      1.22 o 
   4  -5   1        4.71        5.39      0.55 o 
   5  -5   1       12.89       12.01      0.67 o 
  -5  -4   1        4.23        4.29      0.34 o 
  -4  -4   1       92.66       86.45      1.20 o 
  -3  -4   1       93.83      100.77      2.19 o 
  -2  -4   1       59.32       53.12      0.94 o 
  -1  -4   1      787.98      765.70      7.96 o 
   0  -4   1      308.59      261.58      1.81 o 
   1  -4   1     2650.66     1948.61      5.98 o 
   2  -4   1      228.74      228.17      2.40 o 
   3  -4   1        0.65        0.46      0.46 o 
   4  -4   1        0.71       -0.04      0.46 o 
   5  -4   1       21.98       23.17      0.88 o 
  -5  -3   1        0.13       -0.04      0.38 o 
  -4  -3   1        1.82        2.30      0.24 o 
  -3  -3   1        5.29        5.01      0.59 o 
  -2  -3   1        0.02        2.45      1.24 o 
  -1  -3   1      118.28      137.46      1.08 o 
   0  -3   1      167.11      177.03      1.31 o 
   1  -3   1     2081.32     1649.62      4.89 o 
   2  -3   1      136.37      145.52      1.73 o 
   3  -3   1       38.30       34.12      0.93 o 
   4  -3   1       22.40       28.01      3.43 o 
   5  -3   1        1.97        0.80      0.42 o 
  -5  -2   1        0.02        0.55      0.27 o 
  -4  -2   1        9.84        8.10      0.46 o 
  -3  -2   1        7.65        8.22      0.43 o 
  -2  -2   1        2.45        3.54      0.38 o 
  -1  -2   1      611.12      581.64      1.90 o 
   2  -2   1       10.42       13.08      0.37 o 
   3  -2   1       10.76       11.12      0.67 o 
   4  -2   1       15.77       16.09      0.43 o 
   5  -2   1       42.42       45.63      0.80 o 
  -5  -1   1       40.50       43.07      1.43 o 
  -4  -1   1       57.58       54.45      0.68 o 
  -3  -1   1        6.75        8.15      0.88 o 
  -2  -1   1       21.93       25.99      0.76 o 
  -1  -1   1      276.06      309.04      1.27 o 
   0  -1   1       96.09      103.22      0.72 o 
   1  -1   1      690.37      603.39      1.62 o 
   2  -1   1        2.96        1.31      0.14 o 
   3  -1   1        1.69        1.01      0.30 o 
   4  -1   1       78.14       86.44      1.85 o 
   5  -1   1        1.89        1.53      0.23 o 
  -5   0   1       78.47       80.64      1.52 o 
  -4   0   1       94.05      101.89      0.81 o 
  -3   0   1       47.97       46.20      1.81 o 
  -2   0   1      214.52      220.90      1.48 o 
  -1   0   1       40.12       42.71      0.86 o 
   1   0   1      450.67      452.92      2.27 o 
   2   0   1      163.77      169.85      2.12 o 
   3   0   1       24.86       31.51      0.74 o 
   4   0   1       97.16      105.35      1.10 o 
   5   0   1       10.32        9.56      0.34 o 
  -6   1   1        1.30        1.69      0.29 o 
  -5   1   1       31.69       27.97      1.96 o 
  -4   1   1        2.51        1.48      0.28 o 
  -3   1   1       67.71       77.87      2.53 o 
  -2   1   1      214.45      198.56      1.20 o 
   0   1   1     1278.83     1014.31      2.32 o 
   1   1   1      773.23      668.84      1.26 o 
   2   1   1      786.59      763.68      4.38 o 
   3   1   1        1.69        2.40      0.33 o 
   4   1   1       23.56       20.50      0.36 o 
   5   1   1       70.41       70.46      0.86 o 
  -6   2   1        0.28        0.04      0.29 o 
  -5   2   1        0.16        0.15      0.29 o 
  -4   2   1        9.88       12.18      0.63 o 
  -3   2   1      204.31      212.50      2.65 o 
  -2   2   1       43.40       57.68      0.97 o 
   0   2   1      133.27      133.17      1.05 o 
   1   2   1      470.22      446.80      1.22 o 
   2   2   1      116.00      141.47      2.02 o 
   3   2   1       42.74       47.28      0.99 o 
   4   2   1        1.54        2.17      0.23 o 
   5   2   1       12.88       13.06      0.72 o 
  -6   3   1        0.01       -0.21      0.29 o 
  -5   3   1        0.03        0.04      0.46 o 
  -4   3   1        0.03       -0.46      0.46 o 
  -3   3   1      406.02      426.48      3.33 o 
  -2   3   1      826.40      756.10      3.92 o 
  -1   3   1     1044.10      910.08      3.67 o 
   0   3   1       23.80       23.21      0.55 o 
   1   3   1       64.71       64.63      1.41 o 
   2   3   1     2482.81     2096.28      8.47 o 
   3   3   1      355.75      350.35      4.17 o 
   4   3   1       17.93       16.80      0.86 o 
   5   3   1        4.66        4.97      0.51 o 
  -6   4   1        0.06        0.38      0.34 o 
  -5   4   1        0.24        0.29      0.46 o 
  -4   4   1       17.13       21.53      0.76 o 
  -3   4   1       20.57       21.78      0.88 o 
  -2   4   1      165.92      161.06      2.06 o 
  -1   4   1      326.47      299.88      2.40 o 
   0   4   1      270.01      259.60      1.98 o 
   1   4   1      249.35      266.26      2.44 o 
   2   4   1       13.19       14.32      0.59 o 
   3   4   1      237.95      229.34      2.61 o 
   4   4   1        0.43        0.49      0.31 o 
   5   4   1       14.09       13.19      0.67 o 
  -5   5   1        0.25       -0.29      0.42 o 
  -4   5   1        6.18        7.37      0.51 o 
  -3   5   1       26.05       28.44      1.05 o 
  -2   5   1        9.43        7.88      0.55 o 
  -1   5   1      904.43      833.19      4.42 o 
   0   5   1      147.16      125.71      1.56 o 
   1   5   1      254.46      241.70      2.65 o 
   2   5   1      177.88      178.25      3.27 o 
   3   5   1       10.67        9.18      1.22 o 
   4   5   1        4.60        4.34      0.46 o 
   5   5   1        0.02        0.13      0.29 o 
  -5   6   1        9.03        7.96      0.55 o 
  -4   6   1        1.46        0.42      0.42 o 
  -3   6   1      107.39      108.14      1.20 o 
  -2   6   1        1.71        0.67      0.42 o 
  -1   6   1      296.64      334.38      3.08 o 
   0   6   1      155.60      148.04      1.90 o 
   1   6   1      193.65      215.20      2.91 o 
   2   6   1      128.89      128.62      3.29 o 
   3   6   1        2.09        1.81      0.46 o 
   4   6   1       83.37       81.19      4.74 o 
   5   6   1        0.60        1.35      0.25 o 
  -5   7   1        0.06        0.25      0.38 o 
  -4   7   1      103.05       99.51      1.64 o 
  -3   7   1        8.12        8.11      0.37 o 
  -2   7   1       15.16       14.46      0.46 o 
  -1   7   1      124.64      124.96      2.06 o 
   0   7   1      134.04      147.20      2.06 o 
   1   7   1      182.25      173.25      2.91 o 
   2   7   1       41.33       37.41      2.15 o 
   3   7   1       23.79       20.85      0.80 o 
   4   7   1        1.79        1.22      0.25 o 
  -5   8   1        0.11       -0.17      0.29 o 
  -4   8   1       11.12       10.95      0.63 o 
  -3   8   1      217.09      210.34      2.61 o 
  -2   8   1        0.70        0.78      0.27 o 
  -1   8   1       56.53       59.36      0.75 o 
   0   8   1       26.53       22.55      0.49 o 
   1   8   1        9.58        8.75      0.36 o 
   2   8   1      238.11      210.73      2.40 o 
   3   8   1        6.79        7.47      0.55 o 
   4   8   1        3.92        3.42      0.32 o 
  -5   9   1        0.78        1.26      0.25 o 
  -4   9   1        1.90        1.34      0.25 o 
  -3   9   1      115.77      119.10      1.37 o 
  -2   9   1       15.80       14.86      1.05 o 
  -1   9   1       82.28       71.24      1.01 o 
   0   9   1        2.06        1.96      0.72 o 
   1   9   1      109.73      116.11      3.14 o 
   2   9   1       83.85       74.48      1.47 o 
   3   9   1       20.49       23.04      0.80 o 
   4   9   1        6.80        8.26      0.34 o 
  -4  10   1        0.00        0.29      0.21 o 
  -3  10   1        4.69        4.47      0.42 o 
  -2  10   1        6.47        4.90      0.35 o 
  -1  10   1        0.33       -0.04      0.42 o 
   0  10   1       35.56       40.39      2.02 o 
   1  10   1        3.00        2.75      0.38 o 
   2  10   1       16.72       15.21      0.72 o 
   3  10   1        0.00       -0.04      0.29 o 
  -4  11   1        0.88        1.94      0.19 o 
  -3  11   1        4.97        4.99      0.30 o 
  -2  11   1       21.04       22.20      0.84 o 
  -1  11   1       35.60       35.26      1.10 o 
   0  11   1       20.56       20.52      0.65 o 
   1  11   1        4.22        4.41      0.78 o 
   2  11   1        2.52        2.95      0.38 o 
   3  11   1        1.29        1.47      0.25 o 
  -3  12   1        5.65        5.06      0.38 o 
  -2  12   1        2.48        2.08      0.25 o 
  -1  12   1       21.65       19.80      0.80 o 
   0  12   1        0.14       -0.11      0.55 o 
   1  12   1       24.12       26.88      0.80 o 
   2  12   1       38.70       41.83      0.80 o 
  -2  13   1        2.26        1.84      0.21 o 
  -1  13   1        4.45        5.86      0.42 o 
   0  13   1        0.01        0.29      0.34 o 
  -1 -14   2        4.56        6.78      0.34 o 
   0 -14   2       23.21       27.81      0.59 o 
   1 -14   2        1.44        0.76      0.29 o 
   2 -14   2        0.00        0.17      0.25 o 
  -2 -13   2        1.83        1.10      0.29 o 
  -1 -13   2        0.43        0.25      0.29 o 
   0 -13   2       88.56       91.69      3.50 o 
   1 -13   2        4.43        4.51      0.32 o 
   2 -13   2        1.96        2.27      0.34 o 
   3 -13   2        1.29        1.89      0.19 o 
  -3 -12   2        1.63        1.26      0.29 o 
  -2 -12   2        3.91        4.76      0.53 o 
  -1 -12   2        6.68        6.91      0.55 o 
   0 -12   2       67.14       74.03      4.09 o 
   1 -12   2       56.70       58.00      1.50 o 
   2 -12   2       17.16       19.31      0.55 o 
   3 -12   2       15.20       17.86      0.63 o 
  -3 -11   2        0.10        0.00      0.24 o 
  -2 -11   2        1.00        0.40      0.34 o 
  -1 -11   2       38.31       35.81      1.05 o 
   0 -11   2       51.83       44.20      2.44 o 
   1 -11   2        1.98        1.49      0.30 o 
   2 -11   2        7.06        6.28      0.36 o 
   3 -11   2        5.01        5.92      0.36 o 
   4 -11   2       33.24       39.63      0.86 o 
  -4 -10   2        2.88        3.41      0.29 o 
  -3 -10   2       77.96       81.32      1.03 o 
  -2 -10   2       58.14       57.66      2.00 o 
  -1 -10   2       27.43       27.59      0.93 o 
   0 -10   2        1.70        1.52      0.28 o 
   1 -10   2        6.80        7.14      0.37 o 
   2 -10   2       49.20       49.26      1.66 o 
   3 -10   2       18.57       15.46      0.72 o 
   4 -10   2        6.65        4.64      0.28 o 
  -4  -9   2        3.29        3.67      0.38 o 
  -3  -9   2      138.28      136.08      2.70 o 
  -2  -9   2       29.20       25.17      1.05 o 
  -1  -9   2        3.12        3.00      0.32 o 
   0  -9   2       11.60       10.65      0.66 o 
   1  -9   2       37.49       31.82      0.80 o 
   2  -9   2      489.49      450.32      7.31 o 
   3  -9   2       87.77       76.63      1.52 o 
   4  -9   2        1.01        1.05      0.38 o 
   5  -9   2        0.81        0.97      0.25 o 
  -4  -8   2        3.44        3.20      0.46 o 
  -3  -8   2        3.72        4.06      0.38 o 
  -2  -8   2      188.62      186.19      1.31 o 
  -1  -8   2       55.18       63.64      3.10 o 
   0  -8   2      147.64      157.40      2.15 o 
   1  -8   2       20.88       19.04      0.88 o 
   2  -8   2       83.16       81.95      0.90 o 
   3  -8   2       52.22       51.99      1.18 o 
   4  -8   2        6.99        7.65      0.39 o 
   5  -8   2        0.13       -0.08      0.29 o 
  -5  -7   2       21.52       23.30      0.67 o 
  -4  -7   2        0.35        0.70      0.29 o 
  -3  -7   2       16.06       15.79      1.20 o 
  -2  -7   2       18.01       14.38      0.62 o 
  -1  -7   2       32.98       34.17      0.81 o 
   0  -7   2      363.03      432.46      3.29 o 
   1  -7   2      204.29      190.38      2.49 o 
   2  -7   2      195.99      188.45      2.74 o 
   3  -7   2        2.54        1.92      0.61 o 
   4  -7   2        1.48        1.26      0.42 o 
   5  -7   2        7.72        8.09      0.51 o 
  -5  -6   2        3.25        2.91      0.38 o 
  -4  -6   2        9.04        8.42      0.44 o 
  -3  -6   2        5.08        5.26      0.35 o 
  -2  -6   2       15.85       24.19      0.84 o 
  -1  -6   2        0.56        0.26      0.25 o 
   0  -6   2      198.18      208.33      2.11 o 
   1  -6   2        0.44        5.60      0.46 o 
   2  -6   2      368.48      344.03      3.45 o 
   3  -6   2        3.63        3.20      0.72 o 
   4  -6   2        0.16       -0.04      0.42 o 
   5  -6   2        9.90        8.51      0.55 o 
  -5  -5   2        7.69        8.76      0.46 o 
  -4  -5   2       41.48       41.08      1.16 o 
  -3  -5   2        0.13       -0.14      0.65 o 
  -2  -5   2       32.96       34.48      0.80 o 
  -1  -5   2       18.23       22.26      0.37 o 
   0  -5   2      139.41      140.71      1.56 o 
   1  -5   2      207.47      218.57      2.27 o 
   2  -5   2      370.46      344.53      3.24 o 
   3  -5   2       44.93       40.49      1.26 o 
   4  -5   2        0.82        0.97      0.42 o 
   5  -5   2        4.44        4.55      0.46 o 
  -5  -4   2       10.47        9.71      0.65 o 
  -4  -4   2      162.12      171.88      1.47 o 
  -3  -4   2      341.22      335.06      3.71 o 
  -2  -4   2      112.58      106.91      1.58 o 
  -1  -4   2      203.12      207.71      1.66 o 
   0  -4   2      791.21      705.20      3.16 o 
   1  -4   2       69.34       63.45      1.14 o 
   2  -4   2      307.04      324.19      2.91 o 
   3  -4   2        0.55        0.51      0.51 o 
   4  -4   2        5.56        5.31      0.51 o 
   5  -4   2       23.49       20.14      0.84 o 
  -5  -3   2       10.68       10.76      0.36 o 
  -4  -3   2        0.81        1.36      0.22 o 
  -3  -3   2      161.84      163.88      2.49 o 
  -2  -3   2       15.82       13.43      2.84 o 
  -1  -3   2     1103.10     1022.58      2.77 o 
   0  -3   2     1181.21     1110.20      3.58 o 
   1  -3   2      617.65      569.51      3.08 o 
   2  -3   2     1584.13     1454.11      3.86 o 
   3  -3   2       42.42       45.44      0.83 o 
   4  -3   2       27.72       27.97      0.97 o 
   5  -3   2        6.34        5.08      0.36 o 
  -5  -2   2       35.89       33.92      0.74 o 
  -4  -2   2       19.55       16.94      0.36 o 
  -3  -2   2       85.55       99.13      1.94 o 
  -2  -2   2       19.85       24.48      0.76 o 
  -1  -2   2     2493.97     2050.95      7.60 o 
   0  -2   2     2830.43     2003.26     17.86 o 
   1  -2   2      267.79      244.24      6.85 o 
   2  -2   2        1.10        1.69      0.19 o 
   3  -2   2        2.57        3.03      0.46 o 
   4  -2   2        2.30        1.65      0.42 o 
   5  -2   2       24.31       30.44      1.07 o 
  -5  -1   2       33.32       32.52      1.01 o 
  -4  -1   2        6.50        5.49      0.28 o 
  -3  -1   2       87.04       80.95      3.14 o 
  -2  -1   2     1547.50     1593.44     18.83 o 
  -1  -1   2     2272.17     2088.55     20.85 o 
   0  -1   2      148.75      151.03      1.10 o 
   1  -1   2        0.39        0.17      0.10 o 
   2  -1   2      244.29      243.13      1.85 o 
   3  -1   2      541.90      537.87      4.38 o 
   4  -1   2      117.40      120.66      2.82 o 
   5  -1   2        8.94       11.06      0.40 o 
  -6   0   2        0.85        1.81      0.34 o 
  -5   0   2        0.69        1.18      0.38 o 
  -4   0   2        2.32        3.07      0.33 o 
  -3   0   2       19.90       23.10      0.64 o 
  -2   0   2       24.22       25.39      0.31 o 
   0   0   2      217.53      238.96      1.39 o 
   1   0   2       48.46       42.50      0.40 o 
   2   0   2      168.66      180.27      1.32 o 
   3   0   2        5.52        6.06      0.63 o 
   4   0   2       35.56       36.56      0.80 o 
   5   0   2       17.73       15.78      0.57 o 
  -6   1   2       32.96       37.12      0.84 o 
  -5   1   2        0.08        0.17      0.38 o 
  -4   1   2        7.97        5.12      0.33 o 
  -3   1   2        2.79        5.08      0.44 o 
  -2   1   2      757.85      756.93      2.48 o 
  -1   1   2      437.91      430.45      1.46 o 
   0   1   2        2.05        2.78      0.21 o 
   1   1   2      510.01      484.40      2.17 o 
   2   1   2      848.10      853.26      3.07 o 
   3   1   2      200.63      204.96      5.98 o 
   4   1   2        1.95        3.05      0.31 o 
   5   1   2       13.41       13.14      0.44 o 
  -6   2   2        3.29        3.12      0.34 o 
  -5   2   2        1.69        1.77      0.46 o 
  -4   2   2        2.58        1.41      0.57 o 
  -3   2   2        1.26        1.07      0.28 o 
  -2   2   2      125.84      118.68      1.47 o 
  -1   2   2       14.34       13.02      0.46 o 
   1   2   2      104.28      107.02      1.06 o 
   2   2   2      598.85      576.46      4.30 o 
   3   2   2      155.73      157.56      7.67 o 
   4   2   2       14.79       11.48      1.31 o 
   5   2   2        0.06       -0.25      0.42 o 
  -6   3   2        1.45        2.44      0.34 o 
  -5   3   2        0.39        0.42      0.46 o 
  -4   3   2       20.61       21.91      0.76 o 
  -3   3   2      221.62      242.16      2.57 o 
  -2   3   2      479.35      501.68      3.37 o 
  -1   3   2        0.95        2.65      0.29 o 
   0   3   2      632.34      581.51      2.91 o 
   1   3   2      122.99      119.36      0.88 o 
   2   3   2       84.52      107.47      2.06 o 
   3   3   2       10.97       10.45      0.59 o 
   4   3   2        8.16        8.21      0.95 o 
   5   3   2        2.08        1.52      0.38 o 
  -6   4   2        7.57        8.47      0.42 o 
  -5   4   2        7.71        6.57      0.51 o 
  -4   4   2        0.53        0.46      0.42 o 
  -3   4   2      110.08      110.80      1.94 o 
  -2   4   2      154.84      166.45      2.15 o 
  -1   4   2      470.33      479.64      3.24 o 
   0   4   2      187.34      228.72      2.06 o 
   1   4   2      446.20      495.00      2.03 o 
   2   4   2      369.99      365.26      4.17 o 
   3   4   2        2.00        2.93      0.41 o 
   4   4   2        4.55        2.86      0.51 o 
   5   4   2       10.96       10.45      0.59 o 
  -5   5   2        0.21        0.38      0.46 o 
  -4   5   2        0.03        0.25      0.42 o 
  -3   5   2       57.09       57.90      0.95 o 
  -2   5   2       96.89       90.75      1.73 o 
  -1   5   2      355.82      357.81      3.08 o 
   0   5   2        6.40        4.76      0.38 o 
   1   5   2      227.78      271.52      2.74 o 
   2   5   2       97.89       89.57      2.27 o 
   3   5   2       20.96       20.26      0.84 o 
   4   5   2       70.89       58.77      1.39 o 
   5   5   2        0.03       -0.21      0.29 o 
  -5   6   2        5.49        6.46      0.48 o 
  -4   6   2       22.31       25.91      0.93 o 
  -3   6   2       14.18       16.69      0.58 o 
  -2   6   2        9.88       11.25      0.72 o 
  -1   6   2       52.99       48.79      1.26 o 
   0   6   2      897.43      853.63      4.80 o 
   1   6   2        8.09        8.55      0.47 o 
   2   6   2       73.15       66.27      2.02 o 
   3   6   2        0.95        1.39      0.42 o 
   4   6   2        1.06        1.26      0.25 o 
   5   6   2        3.07        3.67      0.25 o 
  -5   7   2        0.01        0.04      0.25 o 
  -4   7   2       16.46       17.36      0.76 o 
  -3   7   2       29.13       25.26      0.67 o 
  -2   7   2       75.66       77.88      0.87 o 
  -1   7   2       66.76       60.37      1.52 o 
   0   7   2      263.83      280.29      3.08 o 
   1   7   2       64.12       67.81      1.75 o 
   2   7   2      213.30      228.33     14.24 o 
   3   7   2       13.61       13.31      0.67 o 
   4   7   2        0.04        0.23      0.24 o 
  -5   8   2        0.51        0.21      0.29 o 
  -4   8   2       32.33       32.90      0.97 o 
  -3   8   2        1.20        0.54      0.31 o 
  -2   8   2       30.57       31.00      0.63 o 
  -1   8   2        4.60        4.51      0.24 o 
   0   8   2       12.12        9.83      0.35 o 
   1   8   2      526.79      510.11      3.75 o 
   2   8   2       36.86       33.45      1.01 o 
   3   8   2       39.83       37.81      1.35 o 
   4   8   2       23.01       28.06      0.45 o 
  -4   9   2       17.54       16.01      0.67 o 
  -3   9   2        1.53        1.64      0.30 o 
  -2   9   2        2.46        1.86      0.28 o 
  -1   9   2       76.16       69.27      0.99 o 
   0   9   2        6.91        6.78      0.65 o 
   1   9   2      126.22      129.51      1.34 o 
   2   9   2        1.06        0.88      0.38 o 
   3   9   2        8.01        7.50      0.46 o 
  -4  10   2        1.15        1.32      0.22 o 
  -3  10   2        0.40        0.66      0.27 o 
  -2  10   2       77.31       69.85      1.31 o 
  -1  10   2       68.14       60.46      1.43 o 
   0  10   2        0.74        1.61      0.46 o 
   1  10   2        0.40        0.11      0.30 o 
   2  10   2        2.69        2.74      0.42 o 
   3  10   2        7.28        8.76      0.46 o 
  -3  11   2        0.12       -0.13      0.38 o 
  -2  11   2        2.08        2.70      0.42 o 
  -1  11   2       21.72       18.62      0.80 o 
   0  11   2        0.20       -0.09      0.29 o 
   1  11   2       11.13       13.38      0.43 o 
   2  11   2        0.17       -0.04      0.29 o 
  -3  12   2        0.42        0.42      0.25 o 
  -2  12   2        0.52        1.16      0.24 o 
  -1  12   2       16.61       16.81      0.67 o 
   0  12   2        7.17        6.98      0.38 o 
   1  12   2        1.03        1.21      0.25 o 
   2  12   2        4.28        5.31      0.29 o 
  -2  13   2        0.19        0.51      0.29 o 
  -1  13   2        0.07        0.17      0.29 o 
   0  13   2        1.63        1.56      0.29 o 
  -1 -14   3        2.03        1.94      0.25 o 
   0 -14   3        2.68        2.32      0.29 o 
   1 -14   3        0.38        0.63      0.29 o 
   2 -14   3        0.72        1.48      0.18 o 
  -2 -13   3        2.09        3.03      0.29 o 
  -1 -13   3        0.94        0.93      0.34 o 
   0 -13   3        2.91        2.65      0.34 o 
   1 -13   3       18.28       18.35      0.46 o 
   2 -13   3        0.07        0.08      0.29 o 
   3 -13   3        0.12        0.21      0.25 o 
  -3 -12   3        0.02        0.21      0.25 o 
  -2 -12   3        7.61        8.65      0.37 o 
  -1 -12   3       70.70       67.24      1.35 o 
   0 -12   3       24.72       26.25      0.80 o 
   1 -12   3        0.49        0.11      0.42 o 
   2 -12   3        3.64        3.41      0.42 o 
   3 -12   3        4.90        5.25      0.28 o 
  -3 -11   3        0.82        1.85      0.25 o 
  -2 -11   3       29.22       27.79      0.67 o 
  -1 -11   3       46.92       41.66      2.38 o 
   0 -11   3       50.36       51.07      4.17 o 
   1 -11   3       20.77       21.46      0.58 o 
   2 -11   3        2.61        2.74      0.31 o 
   3 -11   3       25.58       29.41      2.86 o 
   4 -11   3        1.85        1.65      0.36 o 
  -4 -10   3        1.40        1.35      0.29 o 
  -3 -10   3        0.03       -0.15      0.28 o 
  -2 -10   3        5.13        5.18      0.40 o 
  -1 -10   3        1.69        1.47      0.38 o 
   0 -10   3        6.97        8.75      0.60 o 
   1 -10   3        1.48        1.03      0.40 o 
   2 -10   3       52.77       54.48      0.94 o 
   3 -10   3       10.32        9.56      0.53 o 
   4 -10   3        0.04       -0.11      0.25 o 
  -4  -9   3        4.88        4.89      0.51 o 
  -3  -9   3      148.07      154.18      8.13 o 
  -2  -9   3      108.98      107.35      1.37 o 
  -1  -9   3      100.45      100.05      2.04 o 
   0  -9   3        4.31        3.81      0.30 o 
   1  -9   3       60.15       62.25      0.89 o 
   2  -9   3      156.82      140.44      1.44 o 
   3  -9   3      105.42       98.95      2.27 o 
   4  -9   3        8.65        9.15      0.37 o 
   5  -9   3        0.51        0.21      0.29 o 
  -5  -8   3        0.00        0.13      0.25 o 
  -4  -8   3       15.36       16.22      0.84 o 
  -3  -8   3       26.58       26.87      2.91 o 
  -2  -8   3        2.71        2.79      1.22 o 
  -1  -8   3       33.67       31.93      1.26 o 
   0  -8   3       70.56       70.40      1.47 o 
   1  -8   3       99.18       90.92      1.85 o 
   2  -8   3      656.45      579.43      3.16 o 
   3  -8   3       22.97       20.45      0.67 o 
   4  -8   3        0.80        0.43      0.29 o 
   5  -8   3        0.93        0.84      0.29 o 
  -5  -7   3       18.85       18.71      0.67 o 
  -4  -7   3       47.67       50.12      4.76 o 
  -3  -7   3       39.55       36.40      1.26 o 
  -2  -7   3       29.31       31.44      2.02 o 
  -1  -7   3      220.22      250.90      4.44 o 
   0  -7   3      133.09      137.13      1.90 o 
   1  -7   3      423.66      378.87      3.58 o 
   2  -7   3       32.71       28.82      1.14 o 
   3  -7   3        7.61        8.55      0.44 o 
   4  -7   3        5.59        3.75      0.46 o 
   5  -7   3        3.12        3.54      0.38 o 
  -5  -6   3        0.11        0.29      0.34 o 
  -4  -6   3       15.99       15.83      0.86 o 
  -3  -6   3        0.05        0.72      0.34 o 
  -2  -6   3        0.01        0.02      0.33 o 
  -1  -6   3      166.21      220.96      1.25 o 
   0  -6   3        1.32        0.80      0.29 o 
   1  -6   3       25.10       21.74      0.84 o 
   2  -6   3        3.19        2.99      0.46 o 
   3  -6   3       18.89       16.18      0.42 o 
   4  -6   3       30.28       28.18      1.01 o 
   5  -6   3       45.42       47.23      1.10 o 
  -5  -5   3        4.46        4.38      0.51 o 
  -4  -5   3        0.16        0.19      0.31 o 
  -3  -5   3        9.68        8.81      0.42 o 
  -2  -5   3       10.89        8.67      0.43 o 
  -1  -5   3      690.60      765.39      3.00 o 
   0  -5   3      209.23      209.21      2.02 o 
   1  -5   3       88.50      100.86      1.60 o 
   2  -5   3        5.86        9.86      0.59 o 
   3  -5   3        6.55        8.80      0.41 o 
   4  -5   3        0.14        0.17      0.42 o 
   5  -5   3        0.29        0.25      0.34 o 
  -5  -4   3        4.78        5.27      0.55 o 
  -4  -4   3       48.43       48.00      0.72 o 
  -3  -4   3        0.73        2.06      0.51 o 
  -2  -4   3       33.83       44.43      2.59 o 
  -1  -4   3      195.99      222.15      1.05 o 
   0  -4   3        4.50        9.82      0.42 o 
   1  -4   3      174.58      164.89      1.94 o 
   2  -4   3       42.64       45.46      1.18 o 
   3  -4   3        0.15        0.08      0.63 o 
   4  -4   3        0.42        0.51      0.38 o 
   5  -4   3        7.42        7.02      0.35 o 
  -5  -3   3        3.35        5.28      0.65 o 
  -4  -3   3       47.02       51.45      0.66 o 
  -3  -3   3       52.77       58.18      1.47 o 
  -2  -3   3        5.59        4.82      0.55 o 
  -1  -3   3      999.62     1000.65      2.61 o 
   0  -3   3      461.89      474.15      3.16 o 
   1  -3   3      587.32      625.58      3.54 o 
   2  -3   3       21.98       36.33      2.78 o 
   3  -3   3       20.08       23.26      0.88 o 
   4  -3   3       59.54       50.22      1.26 o 
   5  -3   3        3.64        3.12      0.42 o 
  -5  -2   3       12.09       13.10      0.67 o 
  -4  -2   3        1.84        2.31      0.38 o 
  -3  -2   3        7.49        7.78      0.82 o 
  -2  -2   3       12.45       14.86      0.34 o 
  -1  -2   3     1424.94     1435.91      2.81 o 
   0  -2   3     1025.31      922.59      3.50 o 
   1  -2   3     1795.93     1567.62      8.09 o 
   2  -2   3      107.51      116.21      2.55 o 
   3  -2   3      252.87      270.56      3.03 o 
   4  -2   3       30.13       34.92      2.32 o 
   5  -2   3       26.97       22.62      0.80 o 
  -5  -1   3        5.44        4.17      0.46 o 
  -4  -1   3        0.51        0.59      0.23 o 
  -3  -1   3       58.53       59.35      1.03 o 
  -2  -1   3      653.22      695.38      6.26 o 
   0  -1   3       97.01      118.85      2.84 o 
   1  -1   3       22.91       20.91      0.55 o 
   2  -1   3      137.59      142.42      3.90 o 
   3  -1   3      160.85      171.17      2.49 o 
   4  -1   3      263.07      255.38      8.95 o 
   5  -1   3        0.10        0.71      0.55 o 
  -6   0   3       23.98       24.73      0.67 o 
  -5   0   3        3.18        2.74      0.42 o 
  -4   0   3        2.84        3.71      0.34 o 
  -3   0   3       82.65       90.09      1.25 o 
  -2   0   3       50.18       47.62      0.67 o 
  -1   0   3     5138.29     4212.95     29.41 o 
   0   0   3        6.48        3.29      0.25 o 
   1   0   3      302.61      323.56      1.19 o 
   2   0   3      191.76      196.64      1.60 o 
   3   0   3       95.40      105.41      2.06 o 
   4   0   3      428.63      409.13      6.91 o 
   5   0   3       26.01       28.65      0.91 o 
  -6   1   3        0.84        1.56      0.29 o 
  -5   1   3        0.39        0.67      0.38 o 
  -4   1   3        5.63        6.11      0.51 o 
  -3   1   3      599.07      604.14      4.51 o 
  -2   1   3      359.04      381.71      1.92 o 
  -1   1   3        1.05        2.19      0.29 o 
   0   1   3        8.44        8.97      0.38 o 
   1   1   3       18.24       17.17      0.76 o 
   2   1   3      438.11      535.78     14.24 o 
   3   1   3       26.79       27.22      1.10 o 
   4   1   3        4.18        3.48      0.33 o 
   5   1   3        3.69        4.41      0.29 o 
  -6   2   3        0.00        0.13      0.29 o 
  -5   2   3        0.00       -0.38      0.38 o 
  -4   2   3        2.76        1.77      0.46 o 
  -3   2   3       51.96       51.61      1.18 o 
  -2   2   3      180.56      188.33      1.41 o 
  -1   2   3     1128.40     1061.24      4.26 o 
   0   2   3     1051.30     1009.84      3.83 o 
   1   2   3     1413.78     1394.41      3.52 o 
   2   2   3       35.65       39.90      1.22 o 
   3   2   3        4.77        3.47      0.36 o 
   4   2   3        1.56        1.35      0.30 o 
   5   2   3        0.13        0.31      0.25 o 
  -6   3   3        0.02        0.08      0.29 o 
  -5   3   3        0.09        0.27      0.31 o 
  -4   3   3       20.01       21.91      0.84 o 
  -3   3   3        1.45        0.44      0.57 o 
  -2   3   3        0.09       -0.08      0.34 o 
  -1   3   3        0.50        0.17      0.21 o 
   0   3   3        4.18        2.49      0.25 o 
   1   3   3     2101.29     2061.60      8.68 o 
   2   3   3       57.78       53.46      1.56 o 
   3   3   3       47.59       48.25      0.89 o 
   4   3   3       28.84       28.84      2.40 o 
   5   3   3        0.92        1.56      0.38 o 
  -6   4   3        1.73        1.85      0.29 o 
  -5   4   3       11.78       11.01      0.61 o 
  -4   4   3       22.76       25.66      0.93 o 
  -3   4   3        1.76        2.93      0.36 o 
  -2   4   3      281.03      297.01      2.99 o 
  -1   4   3       37.90       39.69      1.05 o 
   0   4   3        9.38        5.48      0.42 o 
   1   4   3      239.27      248.73      2.15 o 
   2   4   3      105.80       99.30      2.27 o 
   3   4   3      128.32      126.13      3.31 o 
   4   4   3        1.31        1.82      0.28 o 
   5   4   3        0.68        1.64      0.29 o 
  -5   5   3        5.94        5.65      0.88 o 
  -4   5   3        6.32        5.86      0.51 o 
  -3   5   3       14.53       15.59      0.60 o 
  -2   5   3       89.32      104.14      1.94 o 
  -1   5   3       28.38       33.91      1.05 o 
   0   5   3       14.54       15.55      0.67 o 
   1   5   3        4.14       33.54      1.31 o 
   2   5   3       32.08       34.61      2.02 o 
   3   5   3        6.08        7.33      0.46 o 
   4   5   3        4.04        5.43      0.51 o 
   5   5   3        5.99        7.92      0.38 o 
  -5   6   3        7.03        6.73      0.72 o 
  -4   6   3       34.50       34.88      1.05 o 
  -3   6   3       29.46       29.09      0.79 o 
  -2   6   3        0.80        1.49      0.31 o 
  -1   6   3      139.38      145.85      2.27 o 
   0   6   3        4.61        5.11      0.55 o 
   1   6   3      131.38      142.19      2.78 o 
   2   6   3      126.96      135.69      1.22 o 
   3   6   3        6.61        6.07      0.36 o 
   4   6   3        2.70        1.39      0.24 o 
  -5   7   3        1.44        2.38      0.23 o 
  -4   7   3       51.76       57.72      1.31 o 
  -3   7   3        5.53        7.03      0.43 o 
  -2   7   3       13.14       13.39      0.35 o 
  -1   7   3      101.99       98.80      1.07 o 
   0   7   3       93.39      106.75      1.00 o 
   1   7   3      170.16      179.41      1.76 o 
   2   7   3       23.92       25.83      0.84 o 
   3   7   3        0.45        1.01      0.38 o 
   4   7   3        2.12        1.90      0.21 o 
  -5   8   3        0.22        0.08      0.29 o 
  -4   8   3        4.26        2.95      0.42 o 
  -3   8   3        1.22        2.16      0.38 o 
  -2   8   3        0.35       -0.09      0.34 o 
  -1   8   3      161.50      153.79      1.18 o 
   0   8   3      133.56      129.19      5.29 o 
   1   8   3      152.10      146.40      1.41 o 
   2   8   3        1.72        1.92      0.31 o 
   3   8   3        1.79        2.43      0.27 o 
   4   8   3        1.36        2.02      0.25 o 
  -4   9   3        7.13        6.74      0.46 o 
  -3   9   3        0.19       -0.13      0.55 o 
  -2   9   3        0.02        0.35      0.29 o 
  -1   9   3       10.26        9.72      0.43 o 
   0   9   3        3.26        3.66      0.55 o 
   1   9   3      126.47      121.00      1.83 o 
   2   9   3       39.58       41.33      2.89 o 
   3   9   3       30.68       34.42      0.84 o 
  -4  10   3        0.46        0.76      0.29 o 
  -3  10   3        3.72        3.36      0.28 o 
  -2  10   3        4.75        3.37      0.46 o 
  -1  10   3        0.01        0.21      0.42 o 
   0  10   3        8.71        8.91      1.64 o 
   1  10   3       14.37       15.64      0.48 o 
   2  10   3       17.97       17.95      0.67 o 
   3  10   3       14.88       17.19      0.51 o 
  -3  11   3        0.91        0.46      0.34 o 
  -2  11   3        8.61        8.30      0.59 o 
  -1  11   3       21.99       24.56      0.88 o 
   0  11   3        7.89        9.55      1.01 o 
   1  11   3        7.60        9.03      0.34 o 
   2  11   3        1.51        2.15      0.29 o 
  -2  12   3        0.07        0.15      0.21 o 
  -1  12   3        0.38       -0.04      0.29 o 
   0  12   3        9.31       10.87      0.51 o 
   1  12   3        9.56        9.93      0.25 o 
  -1  13   3        1.20        1.01      0.25 o 
  -1 -14   4        4.50        3.71      0.34 o 
   0 -14   4        0.07        0.25      0.29 o 
   1 -14   4        3.17        3.75      0.34 o 
   2 -14   4        2.08        3.54      0.29 o 
  -2 -13   4        7.96        9.73      0.51 o 
  -1 -13   4       77.47       71.62      1.39 o 
   0 -13   4       29.01       31.93      0.93 o 
   1 -13   4        0.57        1.06      0.27 o 
   2 -13   4       13.13       12.92      0.40 o 
   3 -13   4        1.52        2.36      0.25 o 
  -3 -12   4        0.50        0.29      0.25 o 
  -2 -12   4        0.44       -0.15      0.24 o 
  -1 -12   4       40.80       39.67      1.77 o 
   0 -12   4        3.87        4.42      0.46 o 
   1 -12   4        7.11        7.38      0.37 o 
   2 -12   4       37.90       38.17      1.05 o 
   3 -12   4        7.52        7.17      0.23 o 
  -4 -11   4        8.93        9.61      0.34 o 
  -3 -11   4        6.29        5.52      0.31 o 
  -2 -11   4       10.86        9.46      0.55 o 
  -1 -11   4       20.91       19.45      0.80 o 
   0 -11   4       23.13       24.65      0.80 o 
   1 -11   4        6.48        7.03      0.37 o 
   2 -11   4       46.15       42.17      1.14 o 
   3 -11   4        0.47        0.69      0.26 o 
   4 -11   4        3.10        3.67      0.29 o 
  -4 -10   4        1.71        2.19      0.34 o 
  -3 -10   4       35.02       37.33      4.00 o 
  -2 -10   4        0.14        0.51      0.31 o 
  -1 -10   4        1.98        2.66      0.31 o 
   0 -10   4        0.68        1.15      0.47 o 
   1 -10   4        1.47        1.00      0.34 o 
   2 -10   4       58.01       52.79      1.31 o 
   3 -10   4       12.39       11.78      0.91 o 
   4 -10   4        6.98        7.88      0.70 o 
  -4  -9   4        3.86        3.54      0.51 o 
  -3  -9   4       20.14       20.91      1.85 o 
  -2  -9   4        0.65        1.03      0.32 o 
  -1  -9   4       35.85       30.33      0.65 o 
   0  -9   4       26.92       28.70      0.46 o 
   1  -9   4        0.54        0.36      0.33 o 
   2  -9   4       64.89       63.66      1.39 o 
   3  -9   4        4.92        4.27      0.51 o 
   4  -9   4        0.33        0.44      0.26 o 
  -5  -8   4        1.73        1.05      0.25 o 
  -4  -8   4       31.45       29.53      1.14 o 
  -3  -8   4       12.28       11.29      0.80 o 
  -2  -8   4       30.73       31.32      0.62 o 
  -1  -8   4       14.21       12.18      0.84 o 
   0  -8   4      300.81      315.02      8.15 o 
   1  -8   4      216.21      218.48      2.91 o 
   2  -8   4      122.62      124.40      1.62 o 
   3  -8   4        8.95        9.30      0.84 o 
   4  -8   4        0.94        1.05      0.38 o 
   5  -8   4        1.16        1.86      0.18 o 
  -5  -7   4        9.91       12.39      0.63 o 
  -4  -7   4        0.22        0.25      0.51 o 
  -3  -7   4        0.71        0.88      0.51 o 
  -2  -7   4      129.11      129.41      3.56 o 
  -1  -7   4       21.84       33.28      1.22 o 
   0  -7   4      220.50      236.73      2.57 o 
   1  -7   4       66.05       61.59      1.47 o 
   2  -7   4       40.77       32.88      0.74 o 
   3  -7   4       25.29       25.61      0.74 o 
   4  -7   4        2.82        1.56      0.42 o 
   5  -7   4        1.46        1.10      0.29 o 
  -5  -6   4        0.06       -0.25      0.34 o 
  -4  -6   4       26.38       28.82      2.34 o 
  -3  -6   4        0.33        0.93      0.51 o 
  -2  -6   4        1.19        1.33      0.37 o 
  -1  -6   4      389.91      421.59     12.26 o 
   0  -6   4      802.32      781.42      4.42 o 
   1  -6   4      167.98      152.72      2.19 o 
   2  -6   4      424.98      379.42      3.79 o 
   3  -6   4       29.92       27.56      0.69 o 
   4  -6   4       12.03        9.69      0.63 o 
   5  -6   4       12.93       11.42      0.55 o 
  -5  -5   4        7.27        6.66      0.59 o 
  -4  -5   4       72.20       67.39      2.02 o 
  -3  -5   4        0.17       -0.61      0.61 o 
  -2  -5   4       68.12       64.36      3.98 o 
  -1  -5   4       25.80       35.53      0.62 o 
   0  -5   4       88.39       87.00      1.43 o 
   1  -5   4      689.66      676.89      4.38 o 
   2  -5   4      117.76      114.63      2.02 o 
   3  -5   4        6.38        5.58      0.39 o 
   4  -5   4      174.56      161.23      2.23 o 
   5  -5   4        1.14        1.14      0.38 o 
  -5  -4   4        0.44        0.13      0.38 o 
  -4  -4   4        0.39        0.50      0.32 o 
  -3  -4   4        6.02        4.21      0.51 o 
  -2  -4   4      372.88      411.15     22.77 o 
  -1  -4   4       22.70       24.50      0.31 o 
   0  -4   4      239.28      255.22      2.32 o 
   1  -4   4      200.76      227.75      2.44 o 
   2  -4   4       77.00       63.74      1.43 o 
   3  -4   4       40.02       41.87      0.81 o 
   4  -4   4       39.62       37.62      1.14 o 
   5  -4   4       22.71       25.15      0.80 o 
  -5  -3   4        0.31        0.76      0.42 o 
  -4  -3   4        0.58        0.50      0.21 o 
  -3  -3   4        1.13        0.72      0.42 o 
  -2  -3   4      625.32      705.48     13.38 o 
  -1  -3   4      160.68      191.01      1.83 o 
   0  -3   4       53.58       58.14      1.10 o 
   1  -3   4       54.58       62.60      1.26 o 
   2  -3   4       90.96       85.10      5.98 o 
   3  -3   4        1.50        1.69      0.46 o 
   4  -3   4       44.60       43.35      1.18 o 
   5  -3   4        6.58        5.86      0.51 o 
  -5  -2   4       29.01       23.42      0.84 o 
  -4  -2   4        2.18        2.46      0.24 o 
  -3  -2   4       68.71       72.49      3.60 o 
  -2  -2   4      491.68      546.10     12.18 o 
  -1  -2   4      200.48      214.68      0.91 o 
   0  -2   4     3936.86     3321.85     55.70 o 
   1  -2   4        8.01        6.85      0.48 o 
   2  -2   4       23.81       26.77      5.06 o 
   3  -2   4       61.11       68.88      3.56 o 
   4  -2   4      100.41      110.75      7.46 o 
   5  -2   4        0.27        0.25      0.34 o 
  -5  -1   4       13.47       14.53      0.67 o 
  -4  -1   4        2.36        3.48      0.28 o 
  -3  -1   4        3.88        3.27      0.57 o 
  -2  -1   4      474.31      517.12      1.84 o 
  -1  -1   4       82.37      101.95      1.31 o 
   0  -1   4       39.82       39.35      0.84 o 
   1  -1   4        1.76        2.13      0.27 o 
   2  -1   4      565.66      609.95      2.81 o 
   3  -1   4      179.54      182.60      1.64 o 
   4  -1   4        0.54        3.81      1.71 o 
   5  -1   4        2.47        3.15      0.27 o 
  -6   0   4       15.66       18.37      0.59 o 
  -5   0   4        0.27        0.17      0.34 o 
  -4   0   4       11.81       10.80      0.44 o 
  -3   0   4        8.95       11.42      0.67 o 
  -2   0   4      126.99      150.43      2.91 o 
  -1   0   4      443.92      462.14      6.45 o 
   0   0   4      723.51      720.33      3.45 o 
   1   0   4      759.10      736.33      4.91 o 
   2   0   4      376.07      401.33      9.84 o 
   3   0   4       66.08       71.61      0.86 o 
   4   0   4       22.87       21.35      1.85 o 
   5   0   4        3.02        2.16      0.25 o 
  -6   1   4        0.02        0.72      0.29 o 
  -5   1   4        1.96        2.24      0.32 o 
  -4   1   4       35.02       35.68      1.01 o 
  -3   1   4       22.30       26.12      0.88 o 
  -2   1   4       49.69       55.91      1.14 o 
  -1   1   4       16.83       19.76      0.67 o 
   0   1   4       22.16       29.07      0.76 o 
   1   1   4     1172.35     1261.92      3.52 o 
   2   1   4      391.42      424.92      3.71 o 
   3   1   4       80.98       80.63      4.55 o 
   4   1   4       95.11       87.10      1.22 o 
   5   1   4        0.46        0.62      0.23 o 
  -6   2   4        0.35        0.42      0.25 o 
  -5   2   4        0.41       -0.02      0.26 o 
  -4   2   4      227.04      233.06      2.57 o 
  -3   2   4        7.45        6.78      0.51 o 
  -2   2   4       63.91       65.55      1.35 o 
  -1   2   4       25.27       23.38      0.76 o 
   0   2   4       16.10       16.26      0.59 o 
   1   2   4     1066.03     1177.98      3.64 o 
   2   2   4       30.70       28.27      1.05 o 
   3   2   4        1.82        1.39      0.34 o 
   4   2   4       43.65       40.26      3.05 o 
   5   2   4        1.52        1.59      0.22 o 
  -6   3   4        0.00        0.00      0.25 o 
  -5   3   4        0.13        0.29      0.38 o 
  -4   3   4        0.61        2.19      0.42 o 
  -3   3   4       15.27       17.82      0.56 o 
  -2   3   4      437.14      452.34      3.71 o 
  -1   3   4       46.08       38.04      1.01 o 
   0   3   4      379.76      368.80      2.91 o 
   1   3   4       72.59       74.81      1.01 o 
   2   3   4       25.05       22.58      1.05 o 
   3   3   4        2.41        2.55      0.93 o 
   4   3   4        9.08        8.16      0.88 o 
   5   3   4        2.96        2.11      0.34 o 
  -5   4   4        0.02        0.20      0.29 o 
  -4   4   4       15.57       11.46      0.67 o 
  -3   4   4       11.47       11.53      4.38 o 
  -2   4   4      317.49      317.78      3.33 o 
  -1   4   4       47.16       38.76      1.10 o 
   0   4   4      586.18      578.82      3.88 o 
   1   4   4      206.90      212.88      3.12 o 
   2   4   4      174.83      172.20      1.65 o 
   3   4   4        2.20        1.34      0.29 o 
   4   4   4       18.42       16.15      0.80 o 
   5   4   4        1.92        2.86      0.25 o 
  -5   5   4        1.83        2.06      0.32 o 
  -4   5   4        0.26        0.67      0.38 o 
  -3   5   4       17.38       15.99      0.56 o 
  -2   5   4      233.42      212.80      2.91 o 
  -1   5   4        2.43        2.65      0.42 o 
   0   5   4      324.88      343.82      3.24 o 
   1   5   4       87.05       84.81      2.11 o 
   2   5   4      184.46      185.30      1.34 o 
   3   5   4      176.41      179.51      9.63 o 
   4   5   4       13.06       12.34      0.67 o 
  -5   6   4       10.76       11.01      0.38 o 
  -4   6   4       12.10       13.94      0.72 o 
  -3   6   4        4.19        3.54      0.53 o 
  -2   6   4       18.54       21.43      0.41 o 
  -1   6   4       58.44       51.10      1.43 o 
   0   6   4       22.13       21.11      0.88 o 
   1   6   4       22.92       20.30      0.84 o 
   2   6   4      108.91       95.84      1.56 o 
   3   6   4        4.63        2.44      0.42 o 
   4   6   4       16.94       20.19      0.47 o 
  -5   7   4       12.61       13.23      0.35 o 
  -4   7   4       54.30       59.07      1.31 o 
  -3   7   4        5.55        5.25      0.42 o 
  -2   7   4       22.99       26.10      0.53 o 
  -1   7   4       11.90       12.36      0.33 o 
   0   7   4      210.59      215.47      3.12 o 
   1   7   4      320.20      297.31      2.82 o 
   2   7   4        0.06       -0.42      0.42 o 
   3   7   4        9.22        7.63      0.55 o 
   4   7   4       25.71       28.03      0.46 o 
  -4   8   4       67.89       77.56      1.39 o 
  -3   8   4        0.19        0.29      0.26 o 
  -2   8   4       18.67       15.51      0.52 o 
  -1   8   4        6.92        5.92      0.29 o 
   0   8   4        1.03        1.93      0.36 o 
   1   8   4       56.66       52.84      0.86 o 
   2   8   4        2.08        1.68      0.40 o 
   3   8   4        1.41        1.42      0.23 o 
  -4   9   4        2.14        1.85      0.34 o 
  -3   9   4       11.32        9.44      1.20 o 
  -2   9   4        0.02        0.00      0.28 o 
  -1   9   4        6.56        8.81      0.63 o 
   0   9   4        5.27        6.05      0.53 o 
   1   9   4       23.39       22.12      0.58 o 
   2   9   4       33.22       34.18      0.79 o 
   3   9   4       12.79       16.30      0.55 o 
  -4  10   4        1.44        1.33      0.18 o 
  -3  10   4        0.20        0.42      0.38 o 
  -2  10   4       11.42       13.69      0.67 o 
  -1  10   4        2.84        2.61      0.42 o 
   0  10   4       18.01       16.18      0.76 o 
   1  10   4        0.11        0.20      0.25 o 
   2  10   4        8.52        7.88      0.46 o 
  -3  11   4        0.55        0.88      0.29 o 
  -2  11   4        0.01        0.38      0.34 o 
  -1  11   4        0.15        0.13      0.34 o 
   0  11   4       14.01       15.50      0.63 o 
   1  11   4       17.08       19.83      1.03 o 
  -2  12   4        4.72        4.34      0.29 o 
  -1  12   4        1.12        1.18      0.29 o 
   0  12   4        1.26        1.69      0.25 o 
  -2 -14   5        2.13        2.61      0.21 o 
  -1 -14   5        6.50        5.77      0.38 o 
   0 -14   5        0.74        0.59      0.29 o 
   1 -14   5        0.04        0.17      0.25 o 
   2 -14   5        1.61        2.32      0.25 o 
  -2 -13   5        0.13       -0.13      0.25 o 
  -1 -13   5        3.27        3.07      0.51 o 
   0 -13   5        8.59        8.89      0.55 o 
   1 -13   5       14.53       17.41      0.84 o 
   2 -13   5        7.33        8.79      0.34 o 
  -3 -12   5        2.61        2.65      0.34 o 
  -2 -12   5       19.16       18.20      0.76 o 
  -1 -12   5      113.60      119.90      1.77 o 
   0 -12   5       13.30       11.42      0.67 o 
   1 -12   5        9.17        7.96      1.07 o 
   2 -12   5        2.26        2.87      0.30 o 
   3 -12   5       10.90       14.70      0.38 o 
  -4 -11   5        8.51        8.38      0.38 o 
  -3 -11   5        4.46        4.09      0.46 o 
  -2 -11   5        0.16       -0.14      0.28 o 
  -1 -11   5       15.49       15.36      0.52 o 
   0 -11   5        0.91        1.61      0.29 o 
   1 -11   5        0.10        0.38      0.42 o 
   2 -11   5        9.28        8.60      0.63 o 
   3 -11   5        1.00        1.36      0.25 o 
   4 -11   5        7.40        9.52      0.38 o 
  -4 -10   5       38.16       39.69      0.97 o 
  -3 -10   5        9.21        9.06      0.72 o 
  -2 -10   5       15.86       17.12      0.78 o 
  -1 -10   5       11.06       10.24      0.43 o 
   0 -10   5       26.80       29.41      0.88 o 
   1 -10   5      793.64      791.03     11.80 o 
   2 -10   5       84.81       81.27      1.60 o 
   3 -10   5        5.68        5.39      0.51 o 
   4 -10   5        1.79        2.50      0.22 o 
  -4  -9   5       13.06       14.96      0.76 o 
  -3  -9   5        8.40        8.89      0.72 o 
  -2  -9   5        1.90        2.23      0.34 o 
  -1  -9   5        5.14        4.66      0.28 o 
   0  -9   5       20.25       22.48      0.69 o 
   1  -9   5       94.95       92.50      1.13 o 
   2  -9   5        5.05        5.39      0.55 o 
   3  -9   5       77.16       84.17      4.40 o 
   4  -9   5        0.02        0.08      0.34 o 
  -5  -8   5        1.06        1.05      0.25 o 
  -4  -8   5        3.02        2.78      0.55 o 
  -3  -8   5        4.06        2.61      0.55 o 
  -2  -8   5        1.48        2.50      0.34 o 
  -1  -8   5      169.89      187.31      2.86 o 
   0  -8   5        3.23        4.51      0.37 o 
   1  -8   5        0.29       -0.13      0.34 o 
   2  -8   5        0.62        0.59      0.37 o 
   3  -8   5       10.94       11.32      0.45 o 
   4  -8   5       13.45       13.52      0.63 o 
  -5  -7   5        2.00        2.02      0.38 o 
  -4  -7   5        0.07       -0.08      0.46 o 
  -3  -7   5       30.86       24.06      1.05 o 
  -2  -7   5        5.14        6.66      0.39 o 
  -1  -7   5       35.05       32.40      1.18 o 
   0  -7   5       11.15       11.29      0.45 o 
   1  -7   5        7.29        5.14      0.51 o 
   2  -7   5        2.64        3.07      0.72 o 
   3  -7   5        0.20       -0.34      0.34 o 
   4  -7   5       33.26       30.42      0.93 o 
   5  -7   5        4.52        5.13      0.74 o 
  -5  -6   5        1.02        0.97      0.38 o 
  -4  -6   5       16.02       13.97      0.56 o 
  -3  -6   5       10.39        8.34      0.67 o 
  -2  -6   5       19.03       23.13      1.05 o 
  -1  -6   5      222.45      237.51      8.22 o 
   0  -6   5        7.56        6.95      0.51 o 
   1  -6   5        4.70        2.70      0.38 o 
   2  -6   5       10.22        8.13      0.67 o 
   3  -6   5        1.74        0.50      0.39 o 
   4  -6   5        0.28        0.67      0.38 o 
   5  -6   5        1.96        2.14      0.22 o 
  -5  -5   5       15.94       19.55      0.84 o 
  -4  -5   5       19.55       21.54      0.67 o 
  -3  -5   5        0.38        0.25      0.51 o 
  -2  -5   5        0.17        0.29      0.42 o 
  -1  -5   5      389.26      438.29      6.21 o 
   0  -5   5        0.57        1.10      0.34 o 
   1  -5   5      115.81      105.79      1.85 o 
   2  -5   5       18.95       10.70      0.72 o 
   3  -5   5       13.53       13.64      0.99 o 
   4  -5   5       16.92       12.60      0.67 o 
   5  -5   5        0.29        0.97      0.29 o 
  -5  -4   5        1.96        1.85      0.42 o 
  -4  -4   5       49.47       43.79      0.80 o 
  -3  -4   5        0.59        2.25      0.55 o 
  -2  -4   5        1.03        1.89      0.28 o 
  -1  -4   5       89.06       94.43      1.01 o 
   0  -4   5      149.07      149.95      1.47 o 
   1  -4   5     2986.40     2632.42      9.02 o 
   2  -4   5       99.00       86.70      1.81 o 
   3  -4   5       91.51       92.73      1.56 o 
   4  -4   5        5.45        3.96      0.46 o 
   5  -4   5        2.54        1.94      0.34 o 
  -5  -3   5        6.77        7.22      0.40 o 
  -4  -3   5       19.64       19.23      0.69 o 
  -3  -3   5        2.72        4.13      0.51 o 
  -2  -3   5      138.59      174.30      6.26 o 
  -1  -3   5       66.89       80.71      2.72 o 
   0  -3   5       51.30       65.96      2.23 o 
   1  -3   5       18.91       19.59      0.84 o 
   2  -3   5        1.74        1.69      0.46 o 
   3  -3   5       56.13       72.04      1.43 o 
   4  -3   5      109.42      104.57      1.81 o 
   5  -3   5        6.49        8.43      0.46 o 
  -5  -2   5        5.01        7.07      0.51 o 
  -4  -2   5       17.96       19.14      0.55 o 
  -3  -2   5      217.53      245.06      7.35 o 
  -2  -2   5      430.40      480.25      2.22 o 
  -1  -2   5      419.61      448.72      3.08 o 
   0  -2   5      267.14      317.33      3.54 o 
   1  -2   5        0.31        4.51      0.42 o 
   2  -2   5       40.33       36.69      1.14 o 
   3  -2   5      205.90      211.53      2.40 o 
   4  -2   5       23.09       22.96      0.88 o 
   5  -2   5       15.73       14.96      0.59 o 
  -5  -1   5        0.00        0.48      0.27 o 
  -4  -1   5       10.19        9.20      0.35 o 
  -3  -1   5        0.12        0.38      0.51 o 
  -2  -1   5      312.71      322.46      5.77 o 
  -1  -1   5      156.05      165.12      1.08 o 
   0  -1   5       43.86       41.29      1.01 o 
   1  -1   5      433.04      466.48     26.67 o 
   2  -1   5      601.66      643.91     24.01 o 
   3  -1   5        4.05        2.38      0.34 o 
   4  -1   5       12.54       13.80      1.10 o 
   5  -1   5       10.75       10.45      0.51 o 
  -5   0   5        1.79        1.49      0.27 o 
  -4   0   5        9.71        7.42      0.38 o 
  -3   0   5       57.40       63.83      1.52 o 
  -2   0   5      742.89      795.24      9.12 o 
  -1   0   5      482.30      493.80      3.33 o 
   0   0   5      101.27      100.73      1.52 o 
   1   0   5      452.11      512.64     15.92 o 
   2   0   5       29.42       40.39      0.82 o 
   3   0   5      305.91      326.97      2.99 o 
   4   0   5       42.32       43.47      0.85 o 
   5   0   5        2.98        4.04      0.24 o 
  -6   1   5        0.37        1.81      0.25 o 
  -5   1   5        0.13        0.17      0.26 o 
  -4   1   5       13.20       11.16      0.63 o 
  -3   1   5      179.71      182.34      2.40 o 
  -2   1   5       14.19       11.33      0.63 o 
  -1   1   5      146.30      154.36      1.94 o 
   0   1   5       12.65       14.37      0.59 o 
   1   1   5      384.19      415.25     11.31 o 
   2   1   5      387.08      409.46      3.75 o 
   3   1   5       13.15       12.53      0.76 o 
   4   1   5        0.11        0.76      0.27 o 
   5   1   5        1.44        1.28      0.20 o 
  -6   2   5        0.03        0.38      0.25 o 
  -5   2   5        1.02        0.75      0.25 o 
  -4   2   5      102.89      100.35      1.77 o 
  -3   2   5       11.91       14.38      0.50 o 
  -2   2   5       82.47       92.56      1.73 o 
  -1   2   5       26.83       28.27      0.93 o 
   0   2   5      115.10      134.14      1.85 o 
   1   2   5       79.55       98.79      1.17 o 
   2   2   5        6.33        2.99      0.59 o 
   3   2   5       83.57       70.61      1.39 o 
   4   2   5        3.24        1.90      0.48 o 
   5   2   5        9.02       10.53      0.27 o 
  -5   3   5        1.92        1.85      0.27 o 
  -4   3   5        9.24        8.64      0.59 o 
  -3   3   5       13.33       13.51      0.50 o 
  -2   3   5       91.66      101.91      1.94 o 
  -1   3   5      154.26      154.03      2.23 o 
   0   3   5      110.26      107.26      1.73 o 
   1   3   5       59.73       71.49      1.69 o 
   2   3   5        9.41        8.37      0.41 o 
   3   3   5        7.94        8.97      0.55 o 
   4   3   5       14.70       13.95      1.47 o 
   5   3   5        2.42        2.15      0.25 o 
  -5   4   5        0.26        0.51      0.24 o 
  -4   4   5        5.00        5.77      0.55 o 
  -3   4   5       42.90       46.40      0.91 o 
  -2   4   5       32.17       36.23      1.22 o 
  -1   4   5        6.42        5.69      0.51 o 
   0   4   5       10.44        8.05      0.59 o 
   1   4   5       46.49       48.62      1.52 o 
   2   4   5       14.97       12.31      0.39 o 
   3   4   5       61.88       43.83      2.42 o 
   4   4   5        2.39        2.28      0.27 o 
  -5   5   5        0.92        1.58      0.21 o 
  -4   5   5        0.00       -0.13      0.38 o 
  -3   5   5       29.49       33.44      2.68 o 
  -2   5   5        0.08       -0.03      0.28 o 
  -1   5   5      118.02      115.86      2.15 o 
   0   5   5       12.52       12.18      0.72 o 
   1   5   5       20.92       19.46      1.81 o 
   2   5   5       35.67       33.64      0.69 o 
   3   5   5       37.62       32.00      1.50 o 
   4   5   5        1.41        1.85      0.34 o 
  -5   6   5        0.08        0.38      0.27 o 
  -4   6   5       15.63       15.12      0.72 o 
  -3   6   5       17.09       22.31      1.20 o 
  -2   6   5        0.12        0.38      0.25 o 
  -1   6   5       30.83       29.11      0.58 o 
   0   6   5       17.27       17.58      0.45 o 
   1   6   5      285.98      279.59      7.56 o 
   2   6   5       17.67       19.17      0.76 o 
   3   6   5       21.80       18.41      1.54 o 
   4   6   5        3.94        3.86      0.25 o 
  -5   7   5       15.80       17.06      0.51 o 
  -4   7   5        1.49        1.73      0.42 o 
  -3   7   5       13.87       15.23      0.86 o 
  -2   7   5       43.82       38.14      0.64 o 
  -1   7   5        2.12        2.38      0.97 o 
   0   7   5      254.55      247.30      1.92 o 
   1   7   5       23.36       21.53      0.84 o 
   2   7   5       10.13       12.09      0.63 o 
   3   7   5       55.32       52.24      1.14 o 
  -4   8   5        3.07        2.99      0.38 o 
  -3   8   5        1.33        0.67      0.24 o 
  -2   8   5        2.59        2.17      0.26 o 
  -1   8   5       23.34       22.34      0.66 o 
   0   8   5      303.00      290.40      2.99 o 
   1   8   5        0.05       -0.19      0.29 o 
   2   8   5        1.18        0.68      0.25 o 
   3   8   5        4.67        4.70      0.24 o 
  -4   9   5        0.00        0.04      0.25 o 
  -3   9   5       10.25       11.05      1.05 o 
  -2   9   5       27.23       30.36      0.65 o 
  -1   9   5       17.74       17.95      0.84 o 
   0   9   5        2.34        2.49      0.46 o 
   1   9   5        6.20        7.17      0.67 o 
   2   9   5        5.34        4.72      0.20 o 
  -3  10   5        0.95        0.51      0.42 o 
  -2  10   5       31.57       31.64      0.93 o 
  -1  10   5        0.03        0.21      0.38 o 
   0  10   5        6.11        6.45      0.51 o 
   1  10   5       13.02       12.86      0.61 o 
   2  10   5       34.36       42.34      0.72 o 
  -2  11   5        9.09        9.31      0.46 o 
  -1  11   5        0.35        0.63      0.29 o 
   0  11   5        5.90        5.86      0.38 o 
   1  11   5        3.35        2.32      0.25 o 
  -2 -14   6       10.03       11.29      0.38 o 
  -1 -14   6        7.69        7.43      0.27 o 
   0 -14   6       30.81       35.39      0.80 o 
   1 -14   6        0.47        1.14      0.29 o 
  -2 -13   6        5.22        5.27      0.38 o 
  -1 -13   6        0.99        1.86      0.27 o 
   0 -13   6        1.86        1.47      0.34 o 
   1 -13   6        5.12        4.13      0.42 o 
   2 -13   6        0.02       -0.21      0.29 o 
  -3 -12   6        0.40        0.46      0.25 o 
  -2 -12   6        4.22        4.47      0.46 o 
  -1 -12   6        0.18        0.00      0.38 o 
   0 -12   6        1.12        0.51      0.38 o 
   1 -12   6        1.86        1.03      0.27 o 
   2 -12   6       11.72       13.24      0.45 o 
   3 -12   6        0.03        1.01      0.29 o 
  -4 -11   6        0.60        0.51      0.21 o 
  -3 -11   6        1.12        0.84      0.34 o 
  -2 -11   6       15.35       14.37      0.76 o 
  -1 -11   6        1.46        1.98      0.42 o 
   0 -11   6        5.17        5.41      0.34 o 
   1 -11   6        2.98        4.32      0.40 o 
   2 -11   6       16.32       14.14      0.39 o 
   3 -11   6        0.15        0.48      0.25 o 
   4 -11   6       13.72       16.39      0.42 o 
  -4 -10   6       32.80       33.70      0.88 o 
  -3 -10   6        5.57        5.81      0.55 o 
  -2 -10   6       54.79       51.48      1.39 o 
  -1 -10   6       13.94       12.51      0.72 o 
   0 -10   6        4.15        5.14      0.33 o 
   1 -10   6       57.37       54.42      0.95 o 
   2 -10   6        7.09       11.68      2.95 o 
   3 -10   6        0.10       -0.13      0.40 o 
   4 -10   6        0.10        0.04      0.25 o 
  -4  -9   6       43.98       45.75      1.18 o 
  -3  -9   6       37.80       33.62      1.22 o 
  -2  -9   6        4.39        2.20      0.30 o 
  -1  -9   6       25.16       24.58      0.70 o 
   0  -9   6       70.34       72.79      1.77 o 
   1  -9   6      571.21      558.92      2.37 o 
   2  -9   6       94.96       92.54      3.12 o 
   3  -9   6        7.88        7.50      0.55 o 
   4  -9   6        0.48        0.63      0.22 o 
  -5  -8   6        2.06        1.52      0.25 o 
  -4  -8   6        9.45        9.30      0.43 o 
  -3  -8   6        5.99        3.45      0.51 o 
  -2  -8   6       14.83       18.30      0.72 o 
  -1  -8   6        0.03        0.44      0.37 o 
   0  -8   6      131.40      122.66      1.69 o 
   1  -8   6        5.20        6.03      0.40 o 
   2  -8   6       87.77       93.39      3.24 o 
   3  -8   6        3.71        2.40      0.42 o 
   4  -8   6        7.82        7.77      0.36 o 
  -5  -7   6        0.10        0.34      0.34 o 
  -4  -7   6        0.03        0.13      0.34 o 
  -3  -7   6        0.23       -0.08      0.46 o 
  -2  -7   6       97.95      108.39      1.77 o 
  -1  -7   6      127.63      150.57      2.44 o 
   0  -7   6      108.69      108.37      3.60 o 
   1  -7   6       36.56       37.41      1.26 o 
   2  -7   6      128.15      132.20      4.21 o 
   3  -7   6       68.74       70.07      0.97 o 
   4  -7   6       54.21       56.16      1.18 o 
   5  -7   6        0.17        0.25      0.21 o 
  -5  -6   6        1.14        0.63      0.34 o 
  -4  -6   6        7.11        6.74      0.41 o 
  -3  -6   6        3.00        4.26      0.51 o 
  -2  -6   6       37.60       35.47      1.26 o 
  -1  -6   6        3.00        3.70      0.30 o 
   0  -6   6      133.09      152.96      4.99 o 
   1  -6   6      263.55      288.46      3.37 o 
   2  -6   6        0.97        3.05      0.61 o 
   3  -6   6        7.01        5.48      0.51 o 
   4  -6   6        0.02       -0.38      0.38 o 
   5  -6   6       14.16       16.64      0.51 o 
  -5  -5   6       17.48       17.74      0.76 o 
  -4  -5   6        2.19        1.53      0.34 o 
  -3  -5   6        0.44        0.42      0.51 o 
  -2  -5   6       27.02       25.53      0.97 o 
  -1  -5   6        5.92        4.23      0.23 o 
   0  -5   6      270.67      305.50     17.65 o 
   1  -5   6       63.80       55.99      1.47 o 
   2  -5   6       45.75       46.60      1.43 o 
   3  -5   6       76.68       69.26      1.43 o 
   4  -5   6       21.02       21.65      0.58 o 
   5  -5   6        6.47        7.84      0.42 o 
  -5  -4   6        1.87        2.19      0.32 o 
  -4  -4   6        4.51        4.78      0.36 o 
  -3  -4   6        0.17        0.33      0.34 o 
  -2  -4   6       46.92       64.54      1.31 o 
  -1  -4   6       30.91       30.98      0.64 o 
   0  -4   6      166.83      209.48     12.07 o 
   1  -4   6       16.34       26.20      1.05 o 
   2  -4   6       40.26       33.83      1.26 o 
   3  -4   6        5.31        5.27      0.51 o 
   4  -4   6        7.04        7.71      0.37 o 
   5  -4   6       34.24       40.15      0.84 o 
  -5  -3   6        1.41        1.18      0.46 o 
  -4  -3   6        1.88        1.24      0.37 o 
  -3  -3   6       48.35       47.25      0.97 o 
  -2  -3   6      403.51      470.67      3.54 o 
  -1  -3   6        8.74        5.27      0.48 o 
   0  -3   6     1456.54     1459.15      6.45 o 
   1  -3   6       43.25       43.85      2.30 o 
   2  -3   6       97.62       89.90      1.94 o 
   3  -3   6      130.17      126.43      1.90 o 
   4  -3   6        0.40        0.80      0.38 o 
   5  -3   6        5.99        6.66      0.38 o 
  -5  -2   6        0.20        0.65      0.40 o 
  -4  -2   6        0.02        0.41      0.23 o 
  -3  -2   6      104.37      110.23      1.39 o 
  -2  -2   6     1219.10     1327.86      4.10 o 
  -1  -2   6      159.68      176.78      2.19 o 
   0  -2   6       58.46       80.17      1.56 o 
   1  -2   6       16.24       15.42      0.72 o 
   2  -2   6       16.93       17.91      0.93 o 
   3  -2   6      170.24      175.72      2.23 o 
   4  -2   6       15.26       15.67      0.76 o 
   5  -2   6        2.25        2.86      0.29 o 
  -5  -1   6        1.49        1.25      0.26 o 
  -4  -1   6        0.06        0.11      0.27 o 
  -3  -1   6        3.16        2.09      0.27 o 
  -2  -1   6     1280.88     1309.84     15.25 o 
  -1  -1   6      296.22      318.33      2.91 o 
   0  -1   6       11.98       12.85      0.63 o 
   1  -1   6       13.98       17.65      0.76 o 
   2  -1   6        0.01       -0.67      0.67 o 
   3  -1   6      804.10      753.58     11.50 o 
   4  -1   6       46.98       44.92      2.86 o 
   5  -1   6        0.37        0.04      0.25 o 
  -5   0   6        7.57        7.84      0.97 o 
  -4   0   6       38.23       42.23      2.25 o 
  -3   0   6       61.99       66.37      1.71 o 
  -2   0   6       28.95       29.79      0.97 o 
  -1   0   6        5.41        8.13      0.55 o 
   0   0   6       86.44       80.30      1.52 o 
   1   0   6       97.62       95.29      4.38 o 
   2   0   6       50.76       56.75      1.56 o 
   3   0   6       48.47       50.27      1.69 o 
   4   0   6       10.82       10.09      0.42 o 
   5   0   6        0.02        0.21      0.25 o 
  -5   1   6        1.19        1.28      0.25 o 
  -4   1   6       11.84       10.85      0.59 o 
  -3   1   6       13.33       15.43      0.42 o 
  -2   1   6      158.06      175.34      2.40 o 
  -1   1   6       47.57       41.03      1.14 o 
   0   1   6      142.09      169.91      2.19 o 
   1   1   6      446.39      519.27      7.04 o 
   2   1   6      149.50      168.64      1.98 o 
   3   1   6       58.25       51.73      1.22 o 
   4   1   6        0.09        0.46      0.36 o 
   5   1   6        0.25        0.29      0.21 o 
  -5   2   6       11.74       11.05      0.61 o 
  -4   2   6       21.18       19.55      0.88 o 
  -3   2   6        9.22        8.40      0.52 o 
  -2   2   6        0.68        1.73      0.51 o 
  -1   2   6       49.29       48.74      1.31 o 
   0   2   6      195.99      209.09      2.49 o 
   1   2   6       95.34       96.73      1.77 o 
   2   2   6       99.71       97.98      0.94 o 
   3   2   6      152.43      141.22      1.98 o 
   4   2   6       28.34       27.90      1.26 o 
  -5   3   6       21.16       21.77      0.50 o 
  -4   3   6        0.71        0.55      0.38 o 
  -3   3   6      177.27      184.12      2.40 o 
  -2   3   6        0.28        0.00      0.51 o 
  -1   3   6        7.19        6.61      0.55 o 
   0   3   6       75.42       81.06      1.64 o 
   1   3   6       56.85       55.99      1.52 o 
   2   3   6       90.44       83.68      1.18 o 
   3   3   6        0.23        0.17      0.25 o 
   4   3   6       14.20       11.43      0.39 o 
  -5   4   6        0.09        0.11      0.24 o 
  -4   4   6        5.54        4.89      0.55 o 
  -3   4   6       22.99       23.06      0.70 o 
  -2   4   6        5.59        9.33      2.44 o 
  -1   4   6       44.46       43.73      1.39 o 
   0   4   6      126.50      131.99      2.19 o 
   1   4   6       54.03       54.65      0.75 o 
   2   4   6        0.93        0.74      0.28 o 
   3   4   6        1.85        0.50      0.25 o 
   4   4   6        5.41        3.41      0.38 o 
  -5   5   6        8.78        8.81      0.46 o 
  -4   5   6        0.74        0.59      0.38 o 
  -3   5   6        2.92        1.48      0.29 o 
  -2   5   6       11.96       17.71      0.47 o 
  -1   5   6       50.99       49.47      0.93 o 
   0   5   6      288.82      292.91      1.95 o 
   1   5   6        4.22        3.02      0.38 o 
   2   5   6        0.53        1.98      0.42 o 
   3   5   6       10.08       12.09      0.55 o 
   4   5   6        6.09        6.28      0.38 o 
  -5   6   6       26.75       31.89      0.72 o 
  -4   6   6        1.79        2.95      0.46 o 
  -3   6   6        0.23        0.42      0.27 o 
  -2   6   6        4.95        4.28      0.29 o 
  -1   6   6       42.94       40.35      0.71 o 
   0   6   6       73.33       74.42      1.04 o 
   1   6   6      170.80      155.67      2.15 o 
   2   6   6        7.53        6.57      0.51 o 
   3   6   6       15.89       15.13      1.16 o 
  -4   7   6        2.05        2.44      0.38 o 
  -3   7   6        1.63        0.94      0.28 o 
  -2   7   6       10.00       10.19      0.35 o 
  -1   7   6       26.29       25.43      0.69 o 
   0   7   6       32.30       32.77      0.74 o 
   1   7   6        0.15        0.38      0.42 o 
   2   7   6       18.60       17.82      0.72 o 
   3   7   6       20.02       17.92      0.51 o 
  -4   8   6        0.50        0.59      0.25 o 
  -3   8   6        0.44        0.57      0.26 o 
  -2   8   6        2.99        2.51      0.26 o 
  -1   8   6        4.26        4.73      0.37 o 
   0   8   6       18.76       18.33      0.80 o 
   1   8   6        1.08        1.26      0.29 o 
   2   8   6       17.25       14.50      0.40 o 
   3   8   6        4.57        4.04      0.29 o 
  -3   9   6        0.74        0.34      0.29 o 
  -2   9   6        7.84        9.06      0.55 o 
  -1   9   6        5.64        6.91      0.55 o 
   0   9   6        0.03        0.13      0.38 o 
   1   9   6        2.60        1.29      0.24 o 
   2   9   6        0.00        0.10      0.17 o 
  -2  10   6       21.57       25.57      0.72 o 
  -1  10   6        9.69       10.45      0.55 o 
   0  10   6        7.79        8.55      0.46 o 
   1  10   6       19.40       20.60      0.59 o 
  -1  11   6        6.07        8.85      0.42 o 
   0  11   6        3.83        4.04      0.29 o 
  -1 -14   7       10.72       11.69      0.59 o 
   0 -14   7        0.43        0.74      0.18 o 
   1 -14   7       11.14       13.31      0.51 o 
  -2 -13   7       38.71       38.89      0.88 o 
  -1 -13   7        3.92        3.92      0.32 o 
   0 -13   7        8.97       10.45      0.59 o 
   1 -13   7       10.24       10.70      0.55 o 
   2 -13   7        6.38        8.26      0.42 o 
  -3 -12   7        0.12        0.34      0.25 o 
  -2 -12   7        2.40        1.81      0.34 o 
  -1 -12   7        3.52        2.84      0.42 o 
   0 -12   7        4.74        5.35      0.46 o 
   1 -12   7        3.36        2.95      0.42 o 
   2 -12   7        1.28        2.57      0.25 o 
   3 -12   7        2.55        3.20      0.29 o 
  -4 -11   7       16.65       18.28      0.46 o 
  -3 -11   7        0.01        0.08      0.34 o 
  -2 -11   7       16.21       18.20      1.41 o 
  -1 -11   7       11.88       14.45      0.76 o 
   0 -11   7       22.19       20.90      0.88 o 
   1 -11   7       90.50       93.04      2.72 o 
   2 -11   7       22.66       25.16      0.63 o 
   3 -11   7       12.14       13.52      0.55 o 
  -4 -10   7        0.84        0.72      0.25 o 
  -3 -10   7        2.90        2.74      0.42 o 
  -2 -10   7        3.96        3.91      0.36 o 
  -1 -10   7        2.13        2.02      0.46 o 
   0 -10   7       31.37       30.92      1.05 o 
   1 -10   7        3.75        4.41      0.27 o 
   2 -10   7       21.03       17.36      0.43 o 
   3 -10   7        6.70        7.75      0.51 o 
   4 -10   7        5.62        4.09      0.29 o 
  -4  -9   7        4.84        5.62      0.31 o 
  -3  -9   7       11.98       10.11      0.67 o 
  -2  -9   7        0.55        0.52      0.34 o 
  -1  -9   7       29.75       31.31      0.80 o 
   0  -9   7      100.29       97.71      2.21 o 
   1  -9   7        0.15        0.37      0.26 o 
   2  -9   7       20.93       20.57      0.70 o 
   3  -9   7        0.46        0.29      0.34 o 
   4  -9   7        1.14        1.85      0.29 o 
  -5  -8   7        4.18        4.63      0.34 o 
  -4  -8   7       12.19       10.37      1.01 o 
  -3  -8   7       21.00       18.58      0.84 o 
  -2  -8   7        1.34        2.37      0.36 o 
  -1  -8   7        3.20        4.96      0.39 o 
   0  -8   7       52.31       53.65      1.30 o 
   1  -8   7       59.91       57.35      0.67 o 
   2  -8   7        4.81        4.21      0.46 o 
   3  -8   7       11.87        9.73      0.63 o 
   4  -8   7        5.70        6.64      0.42 o 
  -5  -7   7        2.00        1.77      0.29 o 
  -4  -7   7        8.82        6.74      0.42 o 
  -3  -7   7        3.08        3.20      0.51 o 
  -2  -7   7      117.65      121.10      1.40 o 
  -1  -7   7       14.41       12.98      0.47 o 
   0  -7   7       94.91       90.41      1.85 o 
   1  -7   7      114.92      119.23      1.00 o 
   2  -7   7       32.81       32.15      0.79 o 
   3  -7   7       17.63       14.41      0.67 o 
   4  -7   7        0.04        0.08      0.24 o 
  -5  -6   7        5.92        5.22      0.46 o 
  -4  -6   7        0.82       -0.17      0.31 o 
  -3  -6   7        3.42        4.34      0.51 o 
  -2  -6   7       40.60       47.14      1.18 o 
  -1  -6   7       77.44       78.79      1.10 o 
   0  -6   7      138.55      140.88      2.27 o 
   1  -6   7       56.22       62.77      1.69 o 
   2  -6   7        0.52        0.76      0.72 o 
   3  -6   7      125.15      123.08      6.38 o 
   4  -6   7        9.12        7.75      0.36 o 
  -5  -5   7        1.81        1.11      0.27 o 
  -4  -5   7        1.37        0.70      0.36 o 
  -3  -5   7       32.20       29.95      1.01 o 
  -2  -5   7        6.83        8.17      0.63 o 
  -1  -5   7      328.06      357.34      7.20 o 
   0  -5   7      599.57      683.97      5.01 o 
   1  -5   7       33.45       33.07      1.22 o 
   2  -5   7        6.12        8.70      0.47 o 
   3  -5   7        2.30        2.10      0.31 o 
   4  -5   7       44.55       47.49      0.74 o 
   5  -5   7       16.05       22.08      0.46 o 
  -5  -4   7        0.34        0.42      0.42 o 
  -4  -4   7        1.32        1.91      0.34 o 
  -3  -4   7        9.05        8.34      0.63 o 
  -2  -4   7        0.16        0.25      0.51 o 
  -1  -4   7        0.46        1.35      0.42 o 
   0  -4   7      422.83      476.53      4.21 o 
   1  -4   7      190.65      180.02      2.78 o 
   2  -4   7      105.56      115.39      4.07 o 
   3  -4   7       17.25       16.07      0.54 o 
   4  -4   7        0.38        0.17      0.34 o 
   5  -4   7        1.65        1.85      0.21 o 
  -5  -3   7        4.28        3.83      0.42 o 
  -4  -3   7        2.25        1.94      0.24 o 
  -3  -3   7        4.57        5.20      0.38 o 
  -2  -3   7       13.38       21.11      0.88 o 
  -1  -3   7      157.22      167.34      2.36 o 
   0  -3   7        8.08        6.40      0.59 o 
   1  -3   7       18.72       19.98      0.65 o 
   2  -3   7       34.77       40.07      0.78 o 
   3  -3   7      480.85      475.53     23.11 o 
   4  -3   7        1.48        1.50      0.28 o 
   5  -3   7        0.85        1.05      0.21 o 
  -5  -2   7        0.50        0.59      0.42 o 
  -4  -2   7        0.11        0.07      0.25 o 
  -3  -2   7      343.96      309.52      9.50 o 
  -2  -2   7        0.04        0.25      0.46 o 
  -1  -2   7       92.27       89.61      1.73 o 
   0  -2   7       87.20      107.94      1.94 o 
   1  -2   7       35.58       36.74      1.18 o 
   2  -2   7      404.14      409.37     15.57 o 
   3  -2   7       44.49       45.71      1.18 o 
   4  -2   7       41.20       41.25      1.56 o 
   5  -2   7        1.42        2.06      0.25 o 
  -5  -1   7        1.79        1.25      0.25 o 
  -4  -1   7        1.12        1.54      0.30 o 
  -3  -1   7        6.26        6.03      0.39 o 
  -2  -1   7       78.04       83.08      1.69 o 
  -1  -1   7      190.94      207.70      2.61 o 
   0  -1   7       20.79       14.66      0.76 o 
   1  -1   7       23.72       25.83      0.97 o 
   2  -1   7       82.63       87.09      1.81 o 
   3  -1   7       21.16       20.56      0.47 o 
   4  -1   7        3.82        4.21      0.42 o 
   5  -1   7        0.04       -0.08      0.21 o 
  -5   0   7       17.93       17.67      0.76 o 
  -4   0   7       26.89       28.24      2.27 o 
  -3   0   7        0.25       -0.04      0.55 o 
  -2   0   7      121.44      131.74      2.19 o 
  -1   0   7        9.51        5.81      0.51 o 
   0   0   7      590.18      621.87      4.55 o 
   1   0   7       22.28       19.84      0.80 o 
   2   0   7      142.76      143.97      4.80 o 
   3   0   7       21.69       20.11      0.55 o 
   4   0   7        0.25        0.28      0.26 o 
  -5   1   7       36.96       39.78      1.62 o 
  -4   1   7        1.71        0.93      0.42 o 
  -3   1   7        0.10        0.25      0.42 o 
  -2   1   7       24.93       25.87      1.01 o 
  -1   1   7        0.94        3.20      0.38 o 
   0   1   7      253.40      254.84      2.95 o 
   1   1   7      309.83      348.12      3.45 o 
   2   1   7        2.73        2.76      0.28 o 
   3   1   7        5.53        5.70      0.55 o 
   4   1   7        2.88        2.12      0.20 o 
  -5   2   7        0.08        1.60      1.10 o 
  -4   2   7       16.33       18.83      0.84 o 
  -3   2   7       10.38       12.30      0.52 o 
  -2   2   7        0.04        0.25      0.51 o 
  -1   2   7        5.76        6.45      0.59 o 
   0   2   7      127.82      124.96      2.15 o 
   1   2   7      301.26      294.89      2.17 o 
   2   2   7       15.79       14.30      0.48 o 
   3   2   7        1.48        2.36      0.38 o 
   4   2   7        3.08        2.85      0.20 o 
  -5   3   7       13.17       13.99      0.63 o 
  -4   3   7        1.87        3.58      0.46 o 
  -3   3   7       30.70       31.31      1.16 o 
  -2   3   7        4.87        4.07      0.32 o 
  -1   3   7        4.17        5.94      0.59 o 
   0   3   7       36.64       38.04      1.47 o 
   1   3   7       80.66       73.77      0.98 o 
   2   3   7       40.98       37.48      0.74 o 
   3   3   7       60.31       55.83      0.85 o 
   4   3   7       33.50       30.46      0.84 o 
  -5   4   7        1.81        2.36      0.34 o 
  -4   4   7        4.53        4.24      0.44 o 
  -3   4   7       37.38       37.24      0.93 o 
  -2   4   7        1.77        1.89      0.31 o 
  -1   4   7        2.41        2.02      0.31 o 
   0   4   7       12.84       17.33      0.82 o 
   1   4   7        0.04        0.17      0.42 o 
   2   4   7      162.09      138.32      1.38 o 
   3   4   7       14.99       13.34      0.42 o 
   4   4   7        9.05        8.55      0.42 o 
  -5   5   7        3.71        4.47      0.34 o 
  -4   5   7        2.89        3.18      0.38 o 
  -3   5   7       15.60       14.10      0.86 o 
  -2   5   7       16.06       14.98      0.49 o 
  -1   5   7       18.31       17.12      0.57 o 
   0   5   7       21.93       20.64      0.88 o 
   1   5   7        3.89        3.50      0.46 o 
   2   5   7       77.67       64.67      1.35 o 
   3   5   7        2.11        2.02      0.24 o 
  -4   6   7        0.88        0.34      0.29 o 
  -3   6   7        0.32        0.95      0.29 o 
  -2   6   7        1.36        1.62      0.25 o 
  -1   6   7      307.56      305.98      2.16 o 
   0   6   7       98.62       94.27      1.19 o 
   1   6   7       18.39       18.41      0.80 o 
   2   6   7        5.90        4.76      0.42 o 
   3   6   7        0.49        0.19      0.21 o 
  -4   7   7        0.00       -0.21      0.29 o 
  -3   7   7        0.00       -0.08      0.53 o 
  -2   7   7       15.69       13.10      0.38 o 
  -1   7   7        2.14        2.63      0.34 o 
   0   7   7       37.99       37.07      1.81 o 
   1   7   7        4.78        6.10      1.01 o 
   2   7   7       39.20       36.07      0.61 o 
   3   7   7       30.47       36.45      0.63 o 
  -4   8   7        1.80        1.14      0.25 o 
  -3   8   7        2.63        2.40      0.34 o 
  -2   8   7        0.13       -0.03      0.28 o 
  -1   8   7        5.88        5.36      0.32 o 
   0   8   7       19.99       19.72      0.80 o 
   1   8   7       13.92       15.57      1.60 o 
   2   8   7       34.74       41.48      1.10 o 
  -2   9   7        1.13        1.56      0.38 o 
  -1   9   7        0.74        0.97      0.34 o 
   0   9   7        5.86        5.65      0.46 o 
   1   9   7        1.97        2.70      0.29 o 
  -1  10   7        0.32        0.21      0.29 o 
   0  10   7        0.48        0.67      0.25 o 
  -1 -14   8        0.43        0.57      0.32 o 
   0 -14   8        2.40        2.37      0.19 o 
   1 -14   8        1.78        1.77      0.25 o 
  -2 -13   8       17.75       18.12      0.55 o 
  -1 -13   8        3.36        3.62      0.25 o 
   0 -13   8        5.34        6.66      0.46 o 
   1 -13   8        0.40        0.42      0.29 o 
   2 -13   8        2.02        2.11      0.34 o 
  -3 -12   8        0.01        0.13      0.25 o 
  -2 -12   8        0.01        0.41      0.23 o 
  -1 -12   8        0.57        0.55      0.29 o 
   0 -12   8        3.27        2.57      0.42 o 
   1 -12   8        1.45        1.56      0.38 o 
   2 -12   8       31.30       38.63      0.57 o 
  -3 -11   8        8.31        7.67      0.46 o 
  -2 -11   8        3.62        2.96      0.28 o 
  -1 -11   8       10.26        9.43      0.95 o 
   0 -11   8      186.10      183.52      2.44 o 
   1 -11   8       14.58       16.98      0.55 o 
   2 -11   8        1.94        2.82      0.28 o 
   3 -11   8        1.49        0.97      0.25 o 
  -4 -10   8        1.31        0.87      0.19 o 
  -3 -10   8       10.77       10.03      0.59 o 
  -2 -10   8        0.74        0.61      0.31 o 
  -1 -10   8        4.91        4.51      0.51 o 
   0 -10   8      260.08      266.09      2.99 o 
   1 -10   8        0.20        0.06      0.29 o 
   2 -10   8       13.78       13.72      0.45 o 
   3 -10   8        0.16        0.55      0.29 o 
  -4  -9   8        1.78        1.25      0.22 o 
  -3  -9   8        1.09        0.93      0.38 o 
  -2  -9   8       38.52       39.67      1.10 o 
  -1  -9   8        0.71        0.88      0.46 o 
   0  -9   8      140.61      148.58      3.43 o 
   1  -9   8        0.15        0.36      0.29 o 
   2  -9   8        0.14        0.29      0.38 o 
   3  -9   8        2.66        2.53      0.38 o 
   4  -9   8        0.44       -0.25      0.25 o 
  -4  -8   8        0.95        0.58      0.25 o 
  -3  -8   8        0.89        1.10      0.42 o 
  -2  -8   8       24.17       24.31      1.01 o 
  -1  -8   8        5.09        4.34      0.51 o 
   0  -8   8       84.95       88.23      0.96 o 
   1  -8   8       42.36       41.90      0.97 o 
   2  -8   8        1.64        1.05      0.42 o 
   3  -8   8       57.21       45.63      1.14 o 
   4  -8   8        0.30        0.72      0.29 o 
  -4  -7   8        3.02        3.19      0.40 o 
  -3  -7   8       12.72       11.50      0.67 o 
  -2  -7   8        0.65       -0.10      0.38 o 
  -1  -7   8       29.31       29.95      1.01 o 
   0  -7   8        0.09       -0.25      0.30 o 
   1  -7   8       30.29       31.32      0.79 o 
   2  -7   8       20.81       17.65      0.80 o 
   3  -7   8       13.30       12.01      2.04 o 
   4  -7   8       29.17       31.36      1.35 o 
  -5  -6   8        1.28        1.22      0.38 o 
  -4  -6   8        0.13       -0.18      0.28 o 
  -3  -6   8       12.23       14.42      0.51 o 
  -2  -6   8        6.06        6.28      0.55 o 
  -1  -6   8        3.48        5.35      0.39 o 
   0  -6   8       30.28       36.15      1.26 o 
   1  -6   8       16.85       16.71      0.45 o 
   2  -6   8        1.64        2.36      0.42 o 
   3  -6   8        1.12        0.99      0.44 o 
   4  -6   8       58.89       68.63      0.76 o 
  -5  -5   8       19.42       17.10      0.63 o 
  -4  -5   8        0.01        0.42      0.30 o 
  -3  -5   8        0.64        0.93      0.40 o 
  -2  -5   8       48.46       50.17      0.95 o 
  -1  -5   8      196.10      200.95      7.44 o 
   0  -5   8      316.50      348.49      3.88 o 
   1  -5   8        2.12        2.27      0.38 o 
   2  -5   8        0.11        0.32      0.35 o 
   3  -5   8        1.53        1.70      0.36 o 
   4  -5   8        6.86        6.83      0.33 o 
  -5  -4   8        6.68        6.82      0.46 o 
  -4  -4   8        0.96        0.89      0.31 o 
  -3  -4   8       79.08       73.35      1.10 o 
  -2  -4   8      215.79      216.74      1.88 o 
  -1  -4   8        0.68        1.14      0.51 o 
   0  -4   8       79.12       82.28      1.90 o 
   1  -4   8       28.22       33.58      1.31 o 
   2  -4   8       13.04       12.17      0.58 o 
   3  -4   8       86.77       87.23      1.52 o 
   4  -4   8        1.94        2.42      0.24 o 
  -5  -3   8        0.84        1.10      0.38 o 
  -4  -3   8       13.56       15.70      1.60 o 
  -3  -3   8       12.62       11.30      0.41 o 
  -2  -3   8       96.37       95.13      1.94 o 
  -1  -3   8      138.36      146.86      2.40 o 
   0  -3   8        0.49        0.93      0.51 o 
   1  -3   8        3.57        3.66      0.72 o 
   2  -3   8        0.21        0.15      0.31 o 
   3  -3   8       13.05       15.29      0.72 o 
   4  -3   8        0.23        0.21      0.23 o 
  -5  -2   8        0.08        0.13      0.38 o 
  -4  -2   8        0.26        0.17      0.38 o 
  -3  -2   8        3.26        4.16      0.31 o 
  -2  -2   8       14.94       11.71      0.72 o 
  -1  -2   8       42.97       43.77      1.31 o 
   0  -2   8      100.22       92.39      1.90 o 
   1  -2   8      330.24      344.49      3.75 o 
   2  -2   8      396.77      388.79      2.80 o 
   3  -2   8        0.29        0.18      0.28 o 
   4  -2   8        0.83        1.16      0.29 o 
  -5  -1   8        0.08        0.00      0.34 o 
  -4  -1   8        0.56        0.55      0.38 o 
  -3  -1   8       83.22       65.67      2.09 o 
  -2  -1   8        4.06        3.24      0.30 o 
  -1  -1   8        2.60        2.49      0.51 o 
   0  -1   8        3.79        3.29      0.55 o 
   1  -1   8       68.19       70.21      2.95 o 
   2  -1   8      888.43      852.64      6.05 o 
   3  -1   8       52.69       48.19      2.09 o 
   4  -1   8       16.84       17.53      0.63 o 
  -5   0   8        2.25        2.70      0.38 o 
  -4   0   8       83.95       83.92      1.64 o 
  -3   0   8       68.11       66.46      1.09 o 
  -2   0   8        0.04        0.03      0.28 o 
  -1   0   8       11.19        9.61      0.67 o 
   0   0   8       12.66       12.26      0.76 o 
   1   0   8       29.90       32.26      0.57 o 
   2   0   8        0.71        1.11      0.28 o 
   3   0   8        4.01        3.88      0.26 o 
   4   0   8        6.87        6.14      0.28 o 
  -5   1   8       33.82       34.46      0.88 o 
  -4   1   8        5.24        5.94      0.55 o 
  -3   1   8        4.04        4.46      0.72 o 
  -2   1   8        5.36        5.70      0.32 o 
  -1   1   8       89.59       91.76      1.94 o 
   0   1   8      262.17      272.48      8.00 o 
   1   1   8       15.93       16.18      0.51 o 
   2   1   8       19.02       18.73      0.55 o 
   3   1   8        3.09        2.82      0.42 o 
   4   1   8        6.98        7.89      0.27 o 
  -5   2   8        0.08        0.04      0.29 o 
  -4   2   8        4.37        3.06      0.36 o 
  -3   2   8        8.53        8.20      0.41 o 
  -2   2   8        4.94        6.19      0.51 o 
  -1   2   8        6.68        6.87      0.40 o 
   0   2   8       23.81       23.14      0.64 o 
   1   2   8        7.28        7.16      0.51 o 
   2   2   8       73.58       60.41      1.31 o 
   3   2   8        0.85        1.29      0.65 o 
   4   2   8        3.69        4.93      0.22 o 
  -5   3   8        0.17        0.55      0.25 o 
  -4   3   8        0.03       -0.10      0.29 o 
  -3   3   8        9.56       10.73      0.84 o 
  -2   3   8       13.12       11.02      0.84 o 
  -1   3   8       12.67       13.33      0.45 o 
   0   3   8      237.19      236.05      4.36 o 
   1   3   8        9.10        7.20      0.55 o 
   2   3   8        1.19        0.19      0.27 o 
   3   3   8       44.14       40.64      0.69 o 
  -5   4   8        2.96        4.17      0.34 o 
  -4   4   8        1.33        0.78      0.27 o 
  -3   4   8        0.61        0.52      0.29 o 
  -2   4   8        0.13        0.48      0.29 o 
  -1   4   8       30.52       29.11      1.56 o 
   0   4   8       57.96       54.22      1.90 o 
   1   4   8        2.50        2.36      0.42 o 
   2   4   8       46.74       41.24      1.10 o 
   3   4   8       22.10       20.49      0.78 o 
  -4   5   8        0.78        1.03      0.26 o 
  -3   5   8        0.14        0.15      0.28 o 
  -2   5   8        0.41        0.26      0.31 o 
  -1   5   8        5.12        4.01      0.46 o 
   0   5   8       22.55       21.82      0.97 o 
   1   5   8        1.94        2.11      0.42 o 
   2   5   8        1.42        1.05      0.34 o 
   3   5   8       20.88       20.95      0.86 o 
  -4   6   8        1.65        2.33      0.23 o 
  -3   6   8        5.73        5.05      0.32 o 
  -2   6   8        0.64        0.63      0.46 o 
  -1   6   8      124.49      121.43      2.32 o 
   0   6   8       36.78       37.75      2.97 o 
   1   6   8        1.60        2.06      0.38 o 
   2   6   8        1.58        1.77      0.34 o 
   3   6   8        2.69        2.03      0.18 o 
  -4   7   8        1.66        1.31      0.25 o 
  -3   7   8        1.11        0.25      0.25 o 
  -2   7   8       25.16       29.70      0.97 o 
  -1   7   8       53.80       54.47      0.88 o 
   0   7   8        9.59       10.32      0.63 o 
   1   7   8       15.96       16.09      0.67 o 
   2   7   8       13.68       15.30      0.42 o 
  -2   8   8       23.97       30.42      0.76 o 
  -1   8   8       18.90       18.24      0.67 o 
   0   8   8        1.80        1.98      0.34 o 
   1   8   8        7.78        6.95      0.42 o 
  -1   9   8        0.24        0.63      0.29 o 
   0   9   8        0.67        0.84      0.25 o 
   0 -14   9        3.91        5.48      0.34 o 
  -2 -13   9        1.05        0.84      0.25 o 
  -1 -13   9        0.02        0.21      0.21 o 
   0 -13   9        0.01       -0.29      0.34 o 
   1 -13   9        0.28        0.25      0.29 o 
  -3 -12   9        0.09        0.21      0.25 o 
  -2 -12   9        0.87        0.76      0.24 o 
  -1 -12   9        1.36        1.47      0.53 o 
   0 -12   9        4.31        4.42      0.46 o 
   1 -12   9       76.03       83.63      1.39 o 
   2 -12   9        6.47        8.68      0.38 o 
  -3 -11   9        0.68        0.63      0.29 o 
  -2 -11   9        0.03        0.42      0.27 o 
  -1 -11   9        7.06        7.51      0.59 o 
   0 -11   9       78.14       77.98      1.60 o 
   1 -11   9       17.68       20.48      0.53 o 
   2 -11   9        4.30        3.92      0.38 o 
   3 -11   9        0.51        0.67      0.25 o 
  -4 -10   9        0.79        0.21      0.25 o 
  -3 -10   9        0.95        0.88      0.34 o 
  -2 -10   9        0.50        0.80      0.30 o 
  -1 -10   9       15.38       14.75      0.80 o 
   0 -10   9       87.92       78.57      1.64 o 
   1 -10   9       34.51       37.55      0.74 o 
   2 -10   9       21.35       22.24      0.76 o 
   3 -10   9        0.06        0.04      0.29 o 
  -4  -9   9        1.50        0.85      0.21 o 
  -3  -9   9        5.35        6.57      0.51 o 
  -2  -9   9        0.19        0.12      0.34 o 
  -1  -9   9        3.77        2.11      0.46 o 
   0  -9   9       12.62       14.00      0.50 o 
   1  -9   9        2.01        1.88      0.55 o 
   2  -9   9        4.38        3.88      0.46 o 
   3  -9   9        3.38        4.59      0.42 o 
  -4  -8   9        0.51        0.53      0.24 o 
  -3  -8   9       22.80       25.67      0.99 o 
  -2  -8   9        8.89        7.16      0.63 o 
  -1  -8   9      163.70      160.16      6.76 o 
   0  -8   9        0.11        1.04      0.80 o 
   1  -8   9        0.31        1.05      0.30 o 
   2  -8   9       17.23       14.53      0.76 o 
   3  -8   9        3.28        3.08      0.38 o 
   4  -8   9        0.66        0.51      0.25 o 
  -4  -7   9        0.56        0.73      0.74 o 
  -3  -7   9        0.27       -0.10      0.37 o 
  -2  -7   9       19.76       18.62      0.88 o 
  -1  -7   9      246.76      249.29      3.24 o 
   0  -7   9        9.55       10.48      0.38 o 
   1  -7   9        9.10        7.97      0.40 o 
   2  -7   9       44.15       37.75      1.10 o 
   3  -7   9       16.48       13.02      0.63 o 
   4  -7   9        1.78        2.23      0.21 o 
  -5  -6   9        0.01        0.21      0.29 o 
  -4  -6   9        1.15        0.81      0.28 o 
  -3  -6   9       14.47       11.95      1.22 o 
  -2  -6   9       87.02       83.15      2.46 o 
  -1  -6   9      102.50       95.78      1.20 o 
   0  -6   9        9.15        7.14      0.33 o 
   1  -6   9       27.33       31.42      0.66 o 
   2  -6   9      108.64       97.78      1.69 o 
   3  -6   9       68.28       68.38      5.77 o 
   4  -6   9        5.69        6.23      0.42 o 
  -5  -5   9        2.38        2.44      0.34 o 
  -4  -5   9        0.00        0.43      0.28 o 
  -3  -5   9       14.52       14.54      0.43 o 
  -2  -5   9       11.50        9.55      0.34 o 
  -1  -5   9      212.04      224.93      1.29 o 
   0  -5   9        9.25        7.72      0.34 o 
   1  -5   9        0.67        0.47      0.40 o 
   2  -5   9        4.03        3.75      0.51 o 
   3  -5   9       96.47       99.70      4.76 o 
   4  -5   9       19.25       24.37      0.82 o 
  -5  -4   9        1.00        0.80      0.34 o 
  -4  -4   9        6.71        6.87      0.55 o 
  -3  -4   9       53.82       47.19      0.78 o 
  -2  -4   9       21.71       22.98      0.46 o 
  -1  -4   9       40.13       43.00      0.67 o 
   0  -4   9        0.25        0.30      0.30 o 
   1  -4   9        2.55        3.71      0.39 o 
   2  -4   9        0.39       -0.18      0.99 o 
   3  -4   9       59.15       66.08      0.86 o 
   4  -4   9       18.23       19.74      0.42 o 
  -5  -3   9        0.49        0.63      0.34 o 
  -4  -3   9       34.26       30.00      1.01 o 
  -3  -3   9       58.25       50.26      0.80 o 
  -2  -3   9       15.90       15.61      0.34 o 
  -1  -3   9        9.51        9.09      0.76 o 
   0  -3   9       16.44       15.88      0.88 o 
   1  -3   9       52.25       57.27      1.58 o 
   2  -3   9      459.27      478.08      5.60 o 
   3  -3   9       20.98       21.61      0.99 o 
   4  -3   9        4.50        5.04      0.25 o 
  -5  -2   9        0.19        0.08      0.29 o 
  -4  -2   9        9.61        8.22      0.63 o 
  -3  -2   9      444.79      386.40      4.11 o 
  -2  -2   9        0.01        0.08      0.30 o 
  -1  -2   9        1.00        0.77      0.27 o 
   0  -2   9        7.88        8.45      0.37 o 
   1  -2   9       21.47       23.81      0.67 o 
   2  -2   9      340.34      336.24      2.15 o 
   3  -2   9        5.37        5.44      0.34 o 
   4  -2   9        3.40        2.91      0.29 o 
  -5  -1   9        4.01        4.84      0.38 o 
  -4  -1   9        0.19        0.29      0.42 o 
  -3  -1   9        8.00        5.70      0.40 o 
  -2  -1   9        0.17        0.33      0.24 o 
  -1  -1   9        0.22       -0.01      0.57 o 
   0  -1   9       28.44       33.40      0.84 o 
   1  -1   9       87.58       94.21      1.26 o 
   2  -1   9       18.34       18.09      0.55 o 
   3  -1   9       26.37       25.54      0.61 o 
   4  -1   9        4.82        4.81      0.48 o 
  -5   0   9        0.52        0.72      0.29 o 
  -4   0   9        0.02        0.17      0.38 o 
  -3   0   9        0.37        1.68      1.14 o 
  -2   0   9        4.48        4.90      0.25 o 
  -1   0   9        0.02        0.84      0.55 o 
   0   0   9       11.47       12.10      1.18 o 
   1   0   9      355.46      361.31      8.76 o 
   2   0   9        0.21        0.41      0.28 o 
   3   0   9       15.81       15.76      0.55 o 
   4   0   9       10.82        9.88      0.34 o 
  -5   1   9        4.84        4.84      0.38 o 
  -4   1   9        4.85        5.65      0.51 o 
  -3   1   9        5.43        4.26      0.44 o 
  -2   1   9        8.87        8.28      0.49 o 
  -1   1   9       11.52       12.79      0.86 o 
   0   1   9       73.93       72.29      1.10 o 
   1   1   9      121.49      110.16      1.23 o 
   2   1   9       16.66       16.23      0.52 o 
   3   1   9       29.24       30.04      0.50 o 
  -5   2   9        4.19        5.01      0.38 o 
  -4   2   9        6.04        5.87      0.34 o 
  -3   2   9        0.01       -0.07      0.32 o 
  -2   2   9        0.09        0.04      0.34 o 
  -1   2   9       52.43       55.47      0.77 o 
   0   2   9       47.09       44.68      0.90 o 
   1   2   9        0.99        0.13      0.42 o 
   2   2   9       26.81       24.30      0.61 o 
   3   2   9        0.06        0.23      0.17 o 
  -5   3   9        0.75        0.72      0.25 o 
  -4   3   9       12.30       13.68      0.45 o 
  -3   3   9        2.07        2.02      0.26 o 
  -2   3   9        8.17       10.15      0.63 o 
  -1   3   9        8.81        9.43      0.40 o 
   0   3   9        7.38        6.40      0.55 o 
   1   3   9      114.58      106.76      1.77 o 
   2   3   9       28.11       22.67      0.84 o 
   3   3   9       13.51       14.12      0.86 o 
  -4   4   9        0.02        0.12      0.24 o 
  -3   4   9        0.61        1.03      0.28 o 
  -2   4   9        6.63        7.04      0.59 o 
  -1   4   9       97.19      103.40      5.79 o 
   0   4   9       79.23       77.30      3.03 o 
   1   4   9       16.14       17.95      0.80 o 
   2   4   9       23.15       25.32      0.84 o 
   3   4   9        5.66        4.50      0.27 o 
  -4   5   9        0.78        1.05      0.23 o 
  -3   5   9       10.20       10.81      0.41 o 
  -2   5   9       43.59       42.55      1.18 o 
  -1   5   9        2.49        2.00      0.34 o 
   0   5   9        2.05        2.47      0.32 o 
   1   5   9        0.45        0.63      0.38 o 
   2   5   9       14.38       14.45      0.59 o 
  -3   6   9        2.88        2.87      0.27 o 
  -2   6   9        4.79        4.09      0.46 o 
  -1   6   9       29.71       29.87      0.64 o 
   0   6   9       16.33       16.05      0.72 o 
   1   6   9        0.14        0.72      0.29 o 
   2   6   9        9.96       12.53      0.32 o 
  -3   7   9        0.05        0.00      0.29 o 
  -2   7   9        0.38        0.42      0.34 o 
  -1   7   9        0.52        0.47      0.25 o 
   0   7   9        0.72        0.76      0.29 o 
   1   7   9        2.24        2.82      0.34 o 
  -1   8   9        4.78        4.63      0.34 o 
   0   8   9        1.96        2.49      0.25 o 
   1   8   9       14.38       17.15      0.42 o 
  -1 -13  10        0.33        0.08      0.29 o 
   0 -13  10        0.31        0.38      0.29 o 
   1 -13  10       14.06       14.53      0.46 o 
  -2 -12  10        1.16        0.97      0.29 o 
  -1 -12  10       14.11       16.01      0.63 o 
   0 -12  10       22.54       22.79      0.80 o 
   1 -12  10        0.70        0.08      0.34 o 
  -3 -11  10        0.02        0.17      0.25 o 
  -2 -11  10        1.50        3.03      0.38 o 
  -1 -11  10        5.67        6.61      0.55 o 
   0 -11  10        7.36        7.04      0.55 o 
   1 -11  10        1.34        1.47      0.38 o 
   2 -11  10        1.26        0.88      0.25 o 
  -3 -10  10        0.08        0.08      0.29 o 
  -2 -10  10        0.02        0.29      0.38 o 
  -1 -10  10      125.88      128.49      2.06 o 
   0 -10  10       22.49       22.24      0.93 o 
   1 -10  10        0.32        0.31      0.27 o 
   2 -10  10        0.47        0.42      0.29 o 
   3 -10  10        0.23        0.34      0.25 o 
  -4  -9  10        0.20        0.46      0.25 o 
  -3  -9  10        0.38        0.46      0.34 o 
  -2  -9  10        4.68        4.34      0.46 o 
  -1  -9  10        6.07        6.29      0.35 o 
   0  -9  10       59.43       59.57      1.43 o 
   1  -9  10        0.03        0.01      0.29 o 
   2  -9  10        2.99        2.86      0.42 o 
   3  -9  10       14.96       18.83      0.59 o 
  -4  -8  10        0.08       -0.29      0.29 o 
  -3  -8  10       26.76       26.16      1.62 o 
  -2  -8  10       18.87       18.83      0.88 o 
  -1  -8  10        4.90        3.99      0.55 o 
   0  -8  10        0.20        0.17      0.46 o 
   1  -8  10        1.17        0.98      0.30 o 
   2  -8  10       38.61       31.26      0.97 o 
   3  -8  10        0.74        1.26      0.29 o 
  -4  -7  10        1.09        0.88      0.29 o 
  -3  -7  10       21.70       20.52      2.55 o 
  -2  -7  10        1.76        1.52      0.36 o 
  -1  -7  10       45.90       44.03      1.05 o 
   0  -7  10       11.06       12.47      0.72 o 
   1  -7  10       12.93       12.65      0.48 o 
   2  -7  10       13.64       10.03      0.63 o 
   3  -7  10        2.47        2.19      0.34 o 
  -4  -6  10        2.25        1.90      0.38 o 
  -3  -6  10        0.20       -0.25      0.38 o 
  -2  -6  10      111.79      104.93      1.34 o 
  -1  -6  10       17.74       16.18      0.59 o 
   0  -6  10        1.59        1.64      0.51 o 
   1  -6  10        0.18        0.38      0.38 o 
   2  -6  10        8.72        8.34      0.59 o 
   3  -6  10        6.88        6.73      0.34 o 
  -5  -5  10        0.82        1.14      0.25 o 
  -4  -5  10        0.19        0.04      0.34 o 
  -3  -5  10       26.10       23.56      0.53 o 
  -2  -5  10       38.56       33.72      0.54 o 
  -1  -5  10        4.71        4.15      0.25 o 
   0  -5  10       27.04       29.65      0.73 o 
   1  -5  10       50.33       45.79      1.18 o 
   2  -5  10       18.42       17.06      0.72 o 
   3  -5  10       17.00       16.29      0.46 o 
  -5  -4  10        0.01        0.34      0.29 o 
  -4  -4  10        2.53        2.36      0.42 o 
  -3  -4  10       42.67       34.26      0.66 o 
  -2  -4  10       18.52       17.05      0.40 o 
  -1  -4  10       23.03       22.91      1.02 o 
   0  -4  10        4.46        4.74      0.31 o 
   1  -4  10       15.71       13.37      0.49 o 
   2  -4  10      230.32      220.10      1.75 o 
   3  -4  10        3.68        3.31      0.59 o 
  -5  -3  10        0.01        0.08      0.29 o 
  -4  -3  10       25.03       20.05      0.80 o 
  -3  -3  10        3.53        2.68      0.27 o 
  -2  -3  10       49.37       44.00      0.85 o 
  -1  -3  10       16.29       16.91      0.41 o 
   0  -3  10       15.78       15.64      0.48 o 
   1  -3  10       63.10       66.44      1.43 o 
   2  -3  10       44.24       43.30      3.35 o 
   3  -3  10        2.95        3.19      0.27 o 
  -5  -2  10        0.97        0.84      0.25 o 
  -4  -2  10       18.50       16.01      0.76 o 
  -3  -2  10       77.17       72.23      1.24 o 
  -2  -2  10        6.50        6.09      0.39 o 
  -1  -2  10        3.81        4.07      0.28 o 
   0  -2  10       48.43       49.48      0.75 o 
   1  -2  10      509.34      511.39     12.72 o 
   2  -2  10        0.97        0.86      0.38 o 
   3  -2  10        6.85        5.53      0.44 o 
   4  -2  10        0.42        0.17      0.25 o 
  -5  -1  10        3.52        3.37      0.34 o 
  -4  -1  10       18.03       17.69      0.76 o 
  -3  -1  10        2.53        2.12      0.48 o 
  -2  -1  10        6.43        5.72      0.39 o 
  -1  -1  10       71.42       72.48      1.52 o 
   0  -1  10        0.49        1.22      0.55 o 
   1  -1  10       10.15       10.05      0.46 o 
   2  -1  10        1.02        0.72      0.27 o 
   3  -1  10       14.94       13.83      0.40 o 
  -5   0  10        3.99        4.21      0.29 o 
  -4   0  10        5.74        6.19      0.51 o 
  -3   0  10        0.39       -0.08      0.57 o 
  -2   0  10        3.33        1.87      0.31 o 
  -1   0  10       77.36       73.68      2.78 o 
   0   0  10        6.79        7.15      0.46 o 
   1   0  10        0.24       -0.08      0.31 o 
   2   0  10       11.75       11.72      0.91 o 
   3   0  10       22.72       20.86      0.48 o 
  -5   1  10        0.11        0.38      0.25 o 
  -4   1  10        0.50        0.25      0.25 o 
  -3   1  10        0.00        0.24      0.31 o 
  -2   1  10        5.57        3.62      0.46 o 
  -1   1  10       42.99       42.34      0.80 o 
   0   1  10       36.75       40.74      1.05 o 
   1   1  10       25.50       24.56      0.88 o 
   2   1  10        9.28        9.79      0.43 o 
   3   1  10        7.75        8.22      0.30 o 
  -4   2  10        0.14        0.55      0.23 o 
  -3   2  10        0.49        0.42      0.30 o 
  -2   2  10        0.67        0.76      0.46 o 
  -1   2  10        1.82        1.51      0.32 o 
   0   2  10       46.87       46.13      1.14 o 
   1   2  10        6.36        5.43      0.51 o 
   2   2  10       16.26       16.60      0.72 o 
   3   2  10       18.02       19.28      0.40 o 
  -4   3  10        9.41        9.44      0.33 o 
  -3   3  10        3.87        3.79      0.30 o 
  -2   3  10        0.32        0.47      0.36 o 
  -1   3  10       32.36       32.47      2.23 o 
   0   3  10        4.35        4.47      0.42 o 
   1   3  10        8.56        6.53      0.55 o 
   2   3  10        3.66        4.26      0.42 o 
   3   3  10        4.54        6.74      0.29 o 
  -4   4  10        2.83        2.51      0.22 o 
  -3   4  10        1.01        1.46      0.27 o 
  -2   4  10        9.33        9.10      0.63 o 
  -1   4  10        1.87        2.06      0.31 o 
   0   4  10        5.22        6.24      0.51 o 
   1   4  10       95.09       90.11      1.52 o 
   2   4  10       16.63       18.03      0.63 o 
  -3   5  10        2.90        3.88      0.42 o 
  -2   5  10       42.14       45.88      1.14 o 
  -1   5  10        7.42       10.14      0.37 o 
   0   5  10        6.47        6.91      0.51 o 
   1   5  10        0.50        0.08      0.29 o 
   2   5  10       12.86       15.21      0.51 o 
  -3   6  10        0.89        0.21      0.29 o 
  -2   6  10        0.21        0.46      0.29 o 
  -1   6  10       58.11       59.34      0.76 o 
   0   6  10        0.02        0.38      0.29 o 
   1   6  10        4.47        5.60      0.38 o 
  -1   7  10        2.67        2.65      0.34 o 
   0   7  10        0.29        0.34      0.25 o 
  -1 -13  11        6.81        7.71      0.34 o 
   0 -13  11        0.53        0.67      0.25 o 
  -2 -12  11        5.29        5.91      0.38 o 
  -1 -12  11       38.96       39.18      0.88 o 
   0 -12  11        8.51        8.30      0.46 o 
   1 -12  11        2.05        2.02      0.29 o 
  -3 -11  11        0.11        0.13      0.21 o 
  -2 -11  11        0.58        0.46      0.34 o 
  -1 -11  11       43.72       45.37      1.10 o 
   0 -11  11       18.13       20.33      0.47 o 
   1 -11  11        0.32        0.51      0.22 o 
  -3 -10  11        2.42        1.85      0.29 o 
  -2 -10  11        5.90        6.57      0.51 o 
  -1 -10  11        3.70        2.57      0.51 o 
   0 -10  11        0.56        0.52      0.25 o 
   1 -10  11        8.23       10.95      0.55 o 
   2 -10  11        0.45        0.17      0.29 o 
  -4  -9  11        0.02        0.08      0.21 o 
  -3  -9  11       11.67       10.83      0.55 o 
  -2  -9  11        0.05        0.13      0.38 o 
  -1  -9  11        3.20        2.29      0.29 o 
   0  -9  11        0.70        1.01      0.27 o 
   1  -9  11        1.58        1.39      0.46 o 
   2  -9  11       26.42       25.96      1.26 o 
   3  -9  11        1.06        1.26      0.25 o 
  -4  -8  11        1.99        1.22      0.25 o 
  -3  -8  11        4.87        4.55      0.42 o 
  -2  -8  11       30.76       29.03      1.01 o 
  -1  -8  11        9.20        7.52      0.53 o 
   0  -8  11        1.95        2.49      0.46 o 
   1  -8  11        3.29        3.27      0.29 o 
   2  -8  11        2.78        3.46      0.57 o 
   3  -8  11        5.99        6.28      0.38 o 
  -4  -7  11       10.20        9.82      0.46 o 
  -3  -7  11        8.28        9.52      0.59 o 
  -2  -7  11       41.13       38.08      1.43 o 
  -1  -7  11        2.68        2.88      0.32 o 
   0  -7  11        0.02       -0.25      0.42 o 
   1  -7  11       24.40       23.86      2.23 o 
   2  -7  11        0.23       -0.02      0.25 o 
   3  -7  11       14.97       15.92      0.55 o 
  -4  -6  11        0.44        0.76      0.29 o 
  -3  -6  11        1.38        2.23      0.38 o 
  -2  -6  11       30.83       32.35      0.83 o 
  -1  -6  11       36.09       35.06      0.64 o 
   0  -6  11        8.06        8.68      0.59 o 
   1  -6  11       33.67       37.45      1.05 o 
   2  -6  11        2.73        1.95      0.25 o 
   3  -6  11        0.88        0.51      0.29 o 
  -4  -5  11        1.26        0.51      0.29 o 
  -3  -5  11        5.45        5.90      0.34 o 
  -2  -5  11        1.70        2.27      0.24 o 
  -1  -5  11       31.14       29.84      0.84 o 
   0  -5  11        0.58        1.90      0.27 o 
   1  -5  11       32.76       33.07      1.05 o 
   2  -5  11        1.11        0.88      0.38 o 
   3  -5  11        1.64        1.52      0.34 o 
  -4  -4  11       12.86       11.80      0.59 o 
  -3  -4  11       23.88       22.74      0.64 o 
  -2  -4  11        0.89        0.87      0.24 o 
  -1  -4  11        1.65        1.79      0.24 o 
   0  -4  11        3.31        3.81      0.45 o 
   1  -4  11       28.04       29.11      1.01 o 
   2  -4  11       51.23       50.47      1.22 o 
   3  -4  11        0.66        0.67      0.29 o 
  -4  -3  11        3.51        2.23      0.42 o 
  -3  -3  11        0.16        0.39      0.31 o 
  -2  -3  11        0.01        0.31      0.31 o 
  -1  -3  11        4.76        8.93      3.33 o 
   0  -3  11       56.83       53.30      3.41 o 
   1  -3  11        9.70        9.64      0.59 o 
   2  -3  11        4.61        5.39      0.55 o 
   3  -3  11        8.23        8.85      0.29 o 
  -5  -2  11        0.34        0.25      0.21 o 
  -4  -2  11       39.96       36.61      0.97 o 
  -3  -2  11        0.71        0.66      0.29 o 
  -2  -2  11        2.04        1.33      0.36 o 
  -1  -2  11       16.43       12.75      0.51 o 
   0  -2  11        2.16        2.81      0.33 o 
   1  -2  11      141.65      156.58     15.08 o 
   2  -2  11        1.18        0.99      0.27 o 
   3  -2  11        6.08        6.91      0.38 o 
  -4  -1  11       29.22       27.64      0.84 o 
  -3  -1  11        0.04        0.32      0.29 o 
  -2  -1  11        1.25        0.86      0.30 o 
  -1  -1  11       31.47       25.99      0.69 o 
   0  -1  11        0.67        0.29      0.46 o 
   1  -1  11       24.64       23.42      0.93 o 
   2  -1  11       14.82       13.59      0.44 o 
   3  -1  11        0.39        0.38      0.25 o 
  -4   0  11        0.03        0.05      0.23 o 
  -3   0  11        0.11        0.02      0.34 o 
  -2   0  11        4.08        3.12      0.40 o 
  -1   0  11       30.17       29.63      0.71 o 
   0   0  11       83.04       86.43      1.60 o 
   1   0  11        3.36        3.96      0.46 o 
   2   0  11       22.04       22.33      0.80 o 
   3   0  11        1.87        1.26      0.25 o 
  -4   1  11        2.82        2.29      0.22 o 
  -3   1  11        1.66        1.80      0.30 o 
  -2   1  11        2.51        1.64      0.42 o 
  -1   1  11       34.43       33.00      0.73 o 
   0   1  11        7.19        8.47      0.55 o 
   1   1  11       16.35       14.87      0.67 o 
   2   1  11        8.88        9.10      0.51 o 
   3   1  11       47.73       56.41      0.80 o 
  -4   2  11        2.94        2.58      0.40 o 
  -3   2  11        1.72        1.77      0.24 o 
  -2   2  11        1.00        2.04      0.48 o 
  -1   2  11        0.03        0.09      0.28 o 
   0   2  11       10.27       10.45      0.42 o 
   1   2  11       11.90        9.14      0.55 o 
   2   2  11       12.66       12.81      0.55 o 
  -4   3  11        0.16       -0.17      0.29 o 
  -3   3  11        4.59        4.59      0.46 o 
  -2   3  11        0.01        0.54      0.53 o 
  -1   3  11        2.83        2.46      0.30 o 
   0   3  11        5.16        4.57      0.29 o 
   1   3  11        1.36        1.85      0.38 o 
   2   3  11        0.07        0.34      0.25 o 
  -3   4  11        0.43        0.13      0.34 o 
  -2   4  11        1.25        0.93      0.38 o 
  -1   4  11        8.09        7.04      0.51 o 
   0   4  11        0.07        0.21      0.34 o 
   1   4  11        4.10        4.89      0.38 o 
   2   4  11        1.12        2.49      0.21 o 
  -3   5  11        1.62        1.05      0.29 o 
  -2   5  11       12.24       13.06      0.59 o 
  -1   5  11        6.07        8.17      0.46 o 
   0   5  11        0.71        1.01      0.29 o 
   1   5  11        3.17        3.83      0.29 o 
  -2   6  11       28.33       31.51      0.67 o 
   0   6  11        2.09        2.57      0.25 o 
  -1 -12  12        5.38        4.13      0.34 o 
   0 -12  12        0.41        0.13      0.29 o 
  -2 -11  12        1.03        0.85      0.21 o 
  -1 -11  12       25.58       29.91      0.80 o 
   0 -11  12        6.53        4.84      0.55 o 
   1 -11  12        2.05        1.73      0.25 o 
  -3 -10  12        3.40        3.03      0.25 o 
  -2 -10  12        1.24        1.48      0.21 o 
  -1 -10  12       33.30       30.33      0.93 o 
   0 -10  12        2.21        3.40      0.26 o 
   1 -10  12        4.42        4.80      0.38 o 
   2 -10  12        0.27        0.80      0.21 o 
  -3  -9  12        1.91        2.78      0.29 o 
  -2  -9  12        1.67        1.33      0.24 o 
  -1  -9  12        0.38        0.01      0.25 o 
   0  -9  12        1.61        2.21      0.27 o 
   1  -9  12        8.32        7.20      0.46 o 
   2  -9  12       11.00       12.80      0.86 o 
  -3  -8  12        3.05        3.20      0.34 o 
  -2  -8  12        5.95        5.59      0.27 o 
  -1  -8  12        1.09        1.22      0.27 o 
   0  -8  12        0.44        0.17      0.26 o 
   1  -8  12        5.83        7.29      0.42 o 
   2  -8  12       26.44       30.63      0.72 o 
  -4  -7  12       13.61       13.36      0.42 o 
  -3  -7  12        1.48        0.84      0.34 o 
  -2  -7  12        6.26        5.30      0.35 o 
  -1  -7  12        0.26        0.26      0.29 o 
   0  -7  12        0.82        0.90      0.29 o 
   1  -7  12        8.90       10.20      0.51 o 
   2  -7  12        3.64        3.54      0.34 o 
   3  -7  12        5.78        5.06      0.25 o 
  -4  -6  12        0.23        0.13      0.25 o 
  -3  -6  12        2.55        2.40      0.34 o 
  -2  -6  12       38.27       34.84      0.70 o 
  -1  -6  12        3.17        2.85      0.26 o 
   0  -6  12        4.07        4.43      0.34 o 
   1  -6  12        0.11        0.52      0.36 o 
   2  -6  12        1.34        1.72      0.44 o 
   3  -6  12       19.44       23.97      0.55 o 
  -4  -5  12        1.57        1.22      0.25 o 
  -3  -5  12        0.02        0.04      0.34 o 
  -2  -5  12       11.27       10.03      0.53 o 
  -1  -5  12        0.24        0.15      0.22 o 
   0  -5  12       17.57       14.68      0.59 o 
   1  -5  12        3.37        2.86      0.31 o 
   2  -5  12        1.56        2.46      0.25 o 
   3  -5  12       29.40       29.24      0.59 o 
  -4  -4  12       32.38       30.25      0.76 o 
  -3  -4  12        3.05        3.26      0.27 o 
  -2  -4  12        0.42        0.45      0.25 o 
  -1  -4  12        0.19        0.33      0.25 o 
   0  -4  12       87.67       85.60      8.40 o 
   1  -4  12      118.74      121.86      3.67 o 
   2  -4  12        0.07        0.40      0.25 o 
  -4  -3  12       51.43       50.43      0.97 o 
  -3  -3  12        0.74        0.59      0.27 o 
  -2  -3  12        0.05        0.00      0.27 o 
  -1  -3  12       13.20        9.97      0.55 o 
   0  -3  12        0.02       -0.17      0.38 o 
   1  -3  12       91.94       95.48      2.65 o 
   2  -3  12       12.76       13.73      0.63 o 
   3  -3  12        6.12        5.69      0.29 o 
  -4  -2  12        1.52        1.35      0.29 o 
  -3  -2  12        0.26        0.57      0.27 o 
  -2  -2  12        0.10       -0.16      0.28 o 
  -1  -2  12        0.69        1.16      0.28 o 
   0  -2  12       19.46       21.44      0.84 o 
   1  -2  12       34.81       37.79      0.93 o 
   2  -2  12        5.21        5.31      0.42 o 
   3  -2  12        4.16        3.88      0.25 o 
  -4  -1  12        0.99        1.55      0.21 o 
  -3  -1  12        0.58        0.92      0.28 o 
  -2  -1  12        0.08        0.13      0.27 o 
  -1  -1  12       12.49       10.94      0.45 o 
   0  -1  12        2.16        1.94      0.42 o 
   1  -1  12        0.15       -0.34      0.38 o 
   2  -1  12        1.13        0.80      0.29 o 
  -4   0  12        0.56        0.65      0.21 o 
  -3   0  12        0.08        0.24      0.25 o 
  -2   0  12        0.23        0.34      0.38 o 
  -1   0  12        0.91        1.03      0.29 o 
   0   0  12        0.05        0.34      0.34 o 
   1   0  12        0.82        1.14      0.34 o 
   2   0  12        0.13        0.00      0.25 o 
  -4   1  12        0.00       -0.25      0.29 o 
  -3   1  12        3.59        3.28      0.26 o 
  -2   1  12       39.77       40.02      1.10 o 
  -1   1  12        3.20        3.45      0.34 o 
   0   1  12        0.37        0.93      0.29 o 
   1   1  12        8.34        9.02      0.51 o 
   2   1  12       10.49       10.83      0.42 o 
  -3   2  12        0.07        0.00      0.34 o 
  -2   2  12        2.74        2.25      0.28 o 
  -1   2  12        1.97        1.80      0.28 o 
   0   2  12       34.20       40.95      0.65 o 
   1   2  12        3.95        4.66      0.25 o 
   2   2  12       20.23       23.55      0.51 o 
  -3   3  12        2.70        2.70      0.34 o 
  -2   3  12        0.36        0.97      0.29 o 
  -1   3  12       10.79       11.36      0.55 o 
   0   3  12        0.55        0.38      0.34 o 
   1   3  12        0.03        0.00      0.29 o 
  -3   4  12        0.63        0.63      0.25 o 
  -2   4  12       12.24       12.39      0.51 o 
  -1   4  12        1.14        1.69      0.38 o 
   0   4  12        6.07        6.19      0.34 o 
  -1 -11  13        0.85        1.26      0.25 o 
   0 -11  13        3.36        3.45      0.25 o 
  -1 -10  13        6.36        6.32      0.42 o 
   0 -10  13        0.00        0.07      0.19 o 
   1 -10  13        0.14        0.13      0.21 o 
  -2  -9  13        0.31        0.67      0.34 o 
  -1  -9  13        2.13        2.33      0.22 o 
   0  -9  13        0.26        0.58      0.22 o 
   1  -9  13       17.95       16.14      0.55 o 
  -3  -8  13        0.81        0.72      0.25 o 
  -2  -8  13        7.52        7.32      0.28 o 
  -1  -8  13        5.24        4.72      0.30 o 
   0  -8  13        0.23        0.21      0.23 o 
   1  -8  13        1.01        1.05      0.29 o 
   2  -8  13        0.11        0.21      0.21 o 
  -3  -7  13        2.11        2.15      0.29 o 
  -2  -7  13        2.18        2.02      0.34 o 
  -1  -7  13        0.00       -0.23      0.24 o 
   0  -7  13        7.46        6.07      0.51 o 
   1  -7  13       19.10       18.42      1.37 o 
   2  -7  13        0.35        0.58      0.44 o 
  -3  -6  13        0.86        1.05      0.29 o 
  -2  -6  13        0.55        0.70      0.27 o 
  -1  -6  13        0.03        0.11      0.24 o 
   0  -6  13        1.21        0.99      0.22 o 
   1  -6  13        7.20        6.91      0.29 o 
   2  -6  13        4.91        4.70      0.25 o 
  -3  -5  13        0.00        0.55      0.34 o 
  -2  -5  13        2.60        1.85      0.38 o 
  -1  -5  13        0.00       -0.17      0.25 o 
   0  -5  13        0.49        0.80      0.24 o 
   1  -5  13        4.17        4.22      0.28 o 
   2  -5  13        1.58        1.19      0.20 o 
  -3  -4  13       10.74       11.71      0.46 o 
  -2  -4  13        0.36        0.36      0.24 o 
  -1  -4  13        2.80        1.75      0.27 o 
   0  -4  13       43.83       41.68      0.76 o 
   1  -4  13       14.12       16.64      0.63 o 
   2  -4  13        0.01       -0.04      0.25 o 
  -3  -3  13        0.24        0.38      0.23 o 
  -2  -3  13        1.58        0.88      0.24 o 
  -1  -3  13       22.06       18.23      0.55 o 
   0  -3  13       72.72       73.79      1.35 o 
   1  -3  13       20.62       23.76      0.72 o 
   2  -3  13        2.99        2.27      0.25 o 
  -3  -2  13        0.37        0.59      0.29 o 
  -2  -2  13        0.55        1.06      0.24 o 
  -1  -2  13        2.70        2.27      0.36 o 
   0  -2  13       11.46       12.53      0.51 o 
   1  -2  13        0.48        1.52      0.34 o 
   2  -2  13        0.40        0.08      0.25 o 
  -3  -1  13        0.53        0.46      0.29 o 
  -2  -1  13       39.84       36.69      1.01 o 
  -1  -1  13        0.00       -0.25      0.25 o 
   0  -1  13        3.36        3.16      0.30 o 
   1  -1  13        6.56        7.46      0.42 o 
   2  -1  13        0.66        0.93      0.25 o 
  -3   0  13        0.02        0.46      0.29 o 
  -2   0  13       13.13       12.52      0.65 o 
  -1   0  13        2.24        1.89      0.51 o 
   0   0  13       10.21        9.98      0.51 o 
   1   0  13        0.04        0.02      0.20 o 
  -3   1  13        0.00        0.17      0.29 o 
  -2   1  13        4.86        4.95      0.30 o 
  -1   1  13        0.08       -0.03      0.24 o 
   0   1  13        0.07        0.17      0.29 o 
   1   1  13        0.14       -0.01      0.19 o 
  -3   2  13        3.52        2.78      0.25 o 
  -2   2  13        0.43        0.53      0.24 o 
  -1   2  13        0.00        0.04      0.34 o 
   0   2  13       14.51       15.42      0.46 o 
  -2   3  13        0.01       -0.21      0.29 o 
  -1  -9  14        0.15       -0.17      0.25 o 
   0  -9  14        0.33        0.38      0.25 o 
  -1  -8  14        2.41        3.12      0.34 o 
   0  -8  14        7.15        6.61      0.42 o 
   1  -8  14        6.70        6.66      0.34 o 
  -2  -7  14        0.73        0.59      0.25 o 
  -1  -7  14        0.26       -0.29      0.29 o 
   0  -7  14        0.41        0.08      0.25 o 
   1  -7  14        0.39        0.25      0.25 o 
  -2  -6  14       10.34       10.33      0.59 o 
  -1  -6  14        0.42        0.11      0.21 o 
   0  -6  14        7.18        4.82      0.25 o 
   1  -6  14        4.01        2.91      0.32 o 
  -2  -5  14        1.55        1.14      0.21 o 
  -1  -5  14        9.31        7.29      0.31 o 
   0  -5  14        6.22        6.87      0.30 o 
   1  -5  14        2.96        2.99      0.18 o 
  -2  -4  14        1.03        1.33      0.21 o 
  -1  -4  14        0.01        0.20      0.19 o 
   0  -4  14        1.64        1.56      0.21 o 
   1  -4  14        1.71        1.49      0.19 o 
  -2  -3  14        0.02        0.17      0.25 o 
  -1  -3  14        0.07       -0.19      0.21 o 
   0  -3  14       19.15       18.69      1.03 o 
   1  -3  14        3.93        4.21      0.29 o 
  -3  -2  14        0.54        0.46      0.29 o 
  -2  -2  14        1.42        1.26      0.29 o 
  -1  -2  14        3.60        2.71      0.27 o 
   0  -2  14       26.14       25.82      0.47 o 
   1  -2  14        3.49        3.08      0.25 o 
  -3  -1  14        1.91        1.31      0.25 o 
  -2  -1  14        8.70        8.67      0.67 o 
  -1  -1  14        4.21        5.14      0.38 o 
   0  -1  14        0.19        0.25      0.25 o 
   1  -1  14        0.26        0.25      0.21 o 
  -2   0  14        4.63        4.77      0.22 o 
  -1   0  14        0.01        0.21      0.25 o 
   0   0  14        7.61        8.85      0.38 o 
  -1   1  14        8.70        8.59      0.34 o 
  -1  -7  15        0.10        0.17      0.21 o 
   0  -7  15        5.50        5.27      0.29 o 
  -1  -6  15        0.25        0.55      0.25 o 
   0  -6  15        0.21        0.25      0.25 o 
  -1  -5  15        9.39        7.69      0.27 o 
   0  -5  15       12.97       14.39      0.30 o 
  -2  -4  15        1.40        1.01      0.25 o 
  -1  -4  15        2.67        2.93      0.21 o 
   0  -4  15       29.70       29.03      0.59 o 
  -2  -3  15        0.02        0.34      0.21 o 
  -1  -3  15        6.51        7.63      0.38 o 
   0  -3  15        9.46       10.36      0.38 o 
  -1  -2  15        1.52        1.31      0.21 o 
   0  -2  15        2.23        2.32      0.21 o 
                                                 
